# Supplementary material for: Enrichment of intestinal Lactobacillus by enhanced secretory IgA coating alters glucose homeostasis in P2rx7−/− mice
Source: Sci Rep. 2019 Jun 27;9:9315. doi: 10.1038/s41598-019-45724-9 (PMC6597561; doi:10.1038/s41598-019-45724-9)
Supplement: Supplementary file 2 — Supplementary Table 1 [file 41598_2019_45724_MOESM2_ESM.xlsx]

## Sheet: metadata
sample_alias	sample_description	forward_file_name	reverse_file_name	Study	Sample	Experiment	Run
KO_504_minus	iga_neg_ko	Ko-504-minus_S26_L001_R1_001.fastq.gz	Ko-504-minus_S26_L001_R2_001.fastq.gz	PRJEB20647	ERS1699951	ERX2017776	ERR1952180
KO_504_plus	iga_pos_ko	Ko-504-plus_S16_L001_R1_001.fastq.gz	Ko-504-plus_S16_L001_R2_001.fastq.gz	PRJEB20647	ERS1699952	ERX2017777	ERR1952181
KO_504_TOT	total_ko	Ko-504-TOT_S6_L001_R1_001.fastq.gz	Ko-504-TOT_S6_L001_R2_001.fastq.gz	PRJEB20647	ERS1699953	ERX2017778	ERR1952182
KO_519_minus	iga_neg_ko	Ko-519-minus_S27_L001_R1_001.fastq.gz	Ko-519-minus_S27_L001_R2_001.fastq.gz	PRJEB20647	ERS1699954	ERX2017779	ERR1952183
KO_519_plus	iga_pos_ko	Ko-519-plus_S17_L001_R1_001.fastq.gz	Ko-519-plus_S17_L001_R2_001.fastq.gz	PRJEB20647	ERS1699955	ERX2017780	ERR1952184
KO_519_TOT	total_ko	Ko-519-TOT_S7_L001_R1_001.fastq.gz	Ko-519-TOT_S7_L001_R2_001.fastq.gz	PRJEB20647	ERS1699956	ERX2017781	ERR1952185
KO_520_minus	iga_neg_ko	Ko-520-minus_S28_L001_R1_001.fastq.gz	Ko-520-minus_S28_L001_R2_001.fastq.gz	PRJEB20647	ERS1699957	ERX2017782	ERR1952186
KO_520_plus	iga_pos_ko	Ko-520-plus_S18_L001_R1_001.fastq.gz	Ko-520-plus_S18_L001_R2_001.fastq.gz	PRJEB20647	ERS1699958	ERX2017783	ERR1952187
KO_520_TOT	total_ko	Ko-520-TOT_S8_L001_R1_001.fastq.gz	Ko-520-TOT_S8_L001_R2_001.fastq.gz	PRJEB20647	ERS1699959	ERX2017784	ERR1952188
KO_525_minus	iga_neg_ko	Ko-525-minus_S29_L001_R1_001.fastq.gz	Ko-525-minus_S29_L001_R2_001.fastq.gz	PRJEB20647	ERS1699960	ERX2017785	ERR1952189
KO_525_plus	iga_pos_ko	Ko-525-plus_S19_L001_R1_001.fastq.gz	Ko-525-plus_S19_L001_R2_001.fastq.gz	PRJEB20647	ERS1699961	ERX2017786	ERR1952190
KO_525_TOT	total_ko	Ko-525-TOT_S9_L001_R1_001.fastq.gz	Ko-525-TOT_S9_L001_R2_001.fastq.gz	PRJEB20647	ERS1699962	ERX2017787	ERR1952191
KO_590_minus	iga_neg_ko	Ko-590-minus_S30_L001_R1_001.fastq.gz	Ko-590-minus_S30_L001_R2_001.fastq.gz	PRJEB20647	ERS1699963	ERX2017788	ERR1952192
KO_590_plus	iga_pos_ko	Ko-590-plus_S20_L001_R1_001.fastq.gz	Ko-590-plus_S20_L001_R2_001.fastq.gz	PRJEB20647	ERS1699964	ERX2017789	ERR1952193
KO_590_TOT	total_ko	Ko-590-TOT_S10_L001_R1_001.fastq.gz	Ko-590-TOT_S10_L001_R2_001.fastq.gz	PRJEB20647	ERS1699965	ERX2017790	ERR1952194
WT_497_minus	iga_neg_wt	Wt-497-minus_S21_L001_R1_001.fastq.gz	Wt-497-minus_S21_L001_R2_001.fastq.gz	PRJEB20647	ERS1699966	ERX2017791	ERR1952195
WT_497_plus	iga_pos_wt	Wt-497-plus_S11_L001_R1_001.fastq.gz	Wt-497-plus_S11_L001_R2_001.fastq.gz	PRJEB20647	ERS1699967	ERX2017792	ERR1952196
WT_497_TOT	total_wt	Wt-497-TOT_S1_L001_R1_001.fastq.gz	Wt-497-TOT_S1_L001_R2_001.fastq.gz	PRJEB20647	ERS1699968	ERX2017793	ERR1952197
WT_498_minus	iga_neg_wt	Wt-498-minus_S22_L001_R1_001.fastq.gz	Wt-498-minus_S22_L001_R2_001.fastq.gz	PRJEB20647	ERS1699969	ERX2017794	ERR1952198
WT_498_plus	iga_pos_wt	Wt-498-plus_S12_L001_R1_001.fastq.gz	Wt-498-plus_S12_L001_R2_001.fastq.gz	PRJEB20647	ERS1699970	ERX2017795	ERR1952199
WT_498_TOT	total_wt	Wt-498-TOT_S2_L001_R1_001.fastq.gz	Wt-498-TOT_S2_L001_R2_001.fastq.gz	PRJEB20647	ERS1699971	ERX2017796	ERR1952200
WT_508_minus	iga_neg_wt	Wt-508-minus_S23_L001_R1_001.fastq.gz	Wt-508-minus_S23_L001_R2_001.fastq.gz	PRJEB20647	ERS1699972	ERX2017797	ERR1952201
WT_508_plus	iga_pos_wt	Wt-508-plus_S13_L001_R1_001.fastq.gz	Wt-508-plus_S13_L001_R2_001.fastq.gz	PRJEB20647	ERS1699973	ERX2017798	ERR1952202
WT_508_TOT	total_wt	Wt-508-TOT_S3_L001_R1_001.fastq.gz	Wt-508-TOT_S3_L001_R2_001.fastq.gz	PRJEB20647	ERS1699974	ERX2017799	ERR1952203
WT_512_minus	iga_neg_wt	Wt-512-minus_S24_L001_R1_001.fastq.gz	Wt-512-minus_S24_L001_R2_001.fastq.gz	PRJEB20647	ERS1699975	ERX2017800	ERR1952204
WT_512_plus	iga_pos_wt	Wt-512-plus_S14_L001_R1_001.fastq.gz	Wt-512-plus_S14_L001_R2_001.fastq.gz	PRJEB20647	ERS1699976	ERX2017801	ERR1952205
WT_512_TOT	total_wt	Wt-512-TOT_S4_L001_R1_001.fastq.gz	Wt-512-TOT_S4_L001_R2_001.fastq.gz	PRJEB20647	ERS1699977	ERX2017802	ERR1952206
WT_523_minus	iga_neg_wt	Wt-523-minus_S25_L001_R1_001.fastq.gz	Wt-523-minus_S25_L001_R2_001.fastq.gz	PRJEB20647	ERS1699978	ERX2017803	ERR1952207
WT_523_plus	iga_pos_wt	Wt-523-plus_S15_L001_R1_001.fastq.gz	Wt-523-plus_S15_L001_R2_001.fastq.gz	PRJEB20647	ERS1699979	ERX2017804	ERR1952208
WT_523_TOT	total_wt	Wt-523-TOT_S5_L001_R1_001.fastq.gz	Wt-523-TOT_S5_L001_R2_001.fastq.gz	PRJEB20647	ERS1699980	ERX2017805	ERR1952209

## Sheet: OTU_table
OTU	Ko_504_minus	Ko_504_plus	Ko_504_TOT	Ko_519_minus	Ko_519_plus	Ko_519_TOT	Ko_520_minus	Ko_520_plus	Ko_520_TOT	Ko_525_minus	Ko_525_plus	Ko_525_TOT	Ko_590_minus	Ko_590_plus	Ko_590_TOT	Wt_497_minus	Wt_497_plus	Wt_497_TOT	Wt_498_minus	Wt_498_plus	Wt_498_TOT	Wt_508_minus	Wt_508_plus	Wt_508_TOT	Wt_512_minus	Wt_512_plus	Wt_512_TOT	Wt_523_minus	Wt_523_plus	Wt_523_TOT
DENOVO1	20634	7744	2705	47478	3754	17365	38183	5511	21144	42929	3253	17438	51321	6124	0	41599	3900	1574	17267	151	2180	81271	45866	19583	17380	2827	4518	39485	4502	9694
DENOVO2	219	456	1419	12821	78082	12521	17547	58689	18781	6244	42701	18110	12304	88488	0	3244	1088	5723	4612	96	2885	2170	737	1619	320	9680	468	15664	52955	9163
DENOVO4	1653	4043	561	4310	14732	4779	7265	19553	6566	8031	11176	5524	11853	14648	0	998	624	4525	2234	282	2624	6650	2723	1213	3262	9165	385	32513	14846	3692
DENOVO5	406	2418	886	5811	32618	5641	5323	15582	3136	3066	23184	6265	3983	12537	0	5408	5431	2575	3743	732	1326	2224	3003	3299	1499	25584	733	6106	16528	2309
DENOVO6	2	1	4	0	0	1	0	0	1	0	0	13	0	0	39185	6130	27542	0	13459	36260	1	223	1414	1	123	502	2	0	0	0
DENOVO7	10861	7237	2149	2829	984	3933	4213	2222	4632	3840	1903	5678	2352	1090	0	14016	1513	968	5804	0	1257	4405	4438	4491	2315	1944	785	2930	1214	2028
DENOVO8	15470	21708	4289	2751	4277	2717	224	800	3590	1924	1250	1829	856	937	0	119	0	64	151	0	948	26	55	141	3	11	3671	1956	1197	3492
DENOVO9	898	533	12733	8161	1956	50	13088	3254	1	12	2	1873	4892	907	0	45	0	2392	1772	0	100	868	635	8997	4387	1215	12837	2	1	3
DENOVO10	0	1	0	1	0	0	0	0	0	1	1	1	0	0	0	243	7	5251	2040	133	1809	9189	7856	66	1641	773	0	22351	6697	23153
DENOVO11	3239	2138	1090	1818	296	640	1361	409	502	1393	188	547	2231	624	0	6247	1425	2991	2767	307	875	5085	4532	2499	7304	2648	1686	3512	1256	1827
DENOVO12	7145	7861	958	868	335	2569	1004	475	1968	1489	389	1723	2219	760	0	14400	1925	1253	7486	478	926	3494	3467	1233	4139	2725	572	1851	923	950
DENOVO13	759	389	0	0	0	0	0	0	1	0	0	3	0	0	15737	2823	8712	0	6129	10872	0	62	669	0	56	206	0	0	0	1
DENOVO14	87	470	737	256	625	1464	238	526	375	2453	3681	396	1788	2253	190	3060	2418	901	2315	108	503	6026	8066	2355	2445	8119	678	6129	6743	1423
DENOVO15	3587	3537	1315	1467	1915	3404	2058	2056	1388	831	978	1503	1612	1577	0	6986	4220	1765	3973	486	890	3639	4574	2938	1314	2112	1502	1736	1138	1976
DENOVO16	220	414	2095	2863	2654	3169	1479	1431	385	7752	4287	898	1847	1051	0	63	0	2316	384	0	2833	4216	2830	3675	5124	3377	1790	5304	786	1141
DENOVO17	759	430	62	1266	908	2055	2184	1416	2417	1703	512	3596	1257	749	0	760	195	98	181	0	92	5963	8945	22055	679	307	1745	726	347	288
DENOVO18	0	92	3256	54	3695	3998	49	1053	6066	166	2653	7106	221	2540	81	32	179	2136	67	0	937	407	1204	1216	54	5186	3091	705	6087	3236
DENOVO19	195	1580	870	843	982	4192	1353	1548	2669	1101	1108	1417	2064	1660	0	5997	3466	996	2746	850	938	490	697	1408	1447	2522	889	323	317	377
DENOVO20	0	0	3225	3365	1282	1748	2582	953	1162	4432	982	1280	2369	692	0	140	1	5245	182	1	7196	945	904	2071	915	701	638	2459	1168	6617
DENOVO21	1321	1042	289	169	424	351	112	390	297	106	250	150	144	313	0	6964	5152	245	8262	1013	377	688	8827	1077	218	3251	300	606	1493	493
DENOVO22	198	1236	202	189	419	762	293	463	1375	182	220	352	252	337	0	11506	5639	483	4726	679	446	675	1696	979	185	595	216	542	610	611
DENOVO23	0	0	0	0	0	0	0	0	0	0	0	0	0	0	0	1	0	11980	97	0	462	670	730	2525	2808	1786	21972	8	0	60
DENOVO24	2159	2079	708	388	230	2346	530	329	1433	503	263	1071	626	260	0	5739	2825	1581	4085	88	652	1482	2199	3131	1406	1806	1207	748	473	1429
DENOVO25	1436	433	1593	674	360	2779	340	239	682	540	286	360	1207	700	0	2816	850	2230	5621	449	972	1380	1873	1059	3176	2884	3760	402	160	1189
DENOVO26	3366	2000	244	303	210	871	350	383	769	792	355	490	718	363	0	8230	2391	385	3545	627	788	1699	2314	1436	1465	1485	315	1568	985	828
DENOVO27	817	1087	330	431	426	800	423	677	318	220	230	535	707	600	0	2241	1302	288	933	0	412	1515	1883	2792	1135	1707	1187	455	357	365
DENOVO28	422	32	2671	182	977	1873	189	499	1270	903	3879	1573	826	1047	0	1779	1423	1788	1320	622	793	1232	1708	1120	796	4703	537	589	1429	1198
DENOVO29	0	113	2078	484	427	704	584	738	787	782	1260	1127	1030	1053	0	1136	459	3748	2907	211	2147	495	606	1533	387	1226	3038	2366	1193	2873
DENOVO30	1638	849	1000	192	150	1373	271	265	1049	1563	786	860	1249	767	0	2116	969	487	3905	606	509	2242	2931	859	1474	3001	611	1644	1283	638
DENOVO31	2158	2351	812	346	1363	2603	751	2066	3132	315	1231	1841	460	705	0	3084	1630	691	739	134	476	273	391	1293	304	1885	387	597	1102	714
DENOVO32	0	305	63	1120	194	272	1025	201	135	1117	109	301	1838	293	0	6888	483	522	4039	0	860	2783	2213	1791	2568	542	367	1528	226	349
DENOVO33	86	278	1515	74	111	639	151	162	780	308	207	4004	283	256	0	719	304	12213	782	103	929	198	273	273	85	224	530	346	299	2592
DENOVO34	135	206	421	451	175	268	150	84	14	8	0	52	179	51	0	484	25	1752	2248	171	2458	1328	1159	2802	2370	1242	2762	3676	1206	3128
DENOVO35	0	0	27576	12	4	0	153	44	48	7	0	94	5	6	0	0	0	0	0	0	14	0	0	11	21	8	68	0	0	2
DENOVO36	8	352	1336	639	579	777	680	994	526	475	951	1248	396	555	0	915	484	2485	3772	514	1303	489	641	957	204	473	1523	813	656	1444
DENOVO38	1559	3214	264	310	226	1376	412	443	999	400	285	754	457	324	0	4640	2487	348	2263	285	336	589	836	925	402	702	359	411	411	329
DENOVO39	218	235	272	172	229	1252	81	126	406	456	617	612	1497	1037	0	1824	874	951	1317	78	739	141	149	186	1602	2764	609	373	287	711
DENOVO40	225	100	826	424	478	599	1108	900	144	557	378	950	230	80	0	35	0	1973	148	1	5790	1074	1416	492	477	1282	2051	644	805	3103
DENOVO41	1914	685	1517	478	479	650	3426	3128	246	650	305	597	752	414	0	47	0	79	0	0	1324	132	123	557	135	171	310	175	116	330
DENOVO42	0	0	2559	2	50	990	17	126	420	1055	51	341	278	59	0	78	0	1525	464	0	6761	552	450	2021	106	51	4136	357	70	1770
DENOVO43	0	0	1067	177	29	1952	1627	283	2436	3577	161	3689	8177	940	0	0	0	0	0	0	0	0	0	0	0	0	0	0	0	1
DENOVO44	437	383	7023	8344	1843	26	3909	1008	23	0	2	1	6	3	0	0	0	1479	0	0	50	0	0	0	0	0	0	0	0	0
DENOVO45	782	1028	188	150	273	1581	293	385	1521	184	450	242	378	289	0	3272	2474	1082	727	1	998	351	399	1414	861	1622	1071	450	313	983
DENOVO46	0	0	299	275	100	245	561	152	225	832	66	210	154	28	119	90	0	13	126	0	4380	339	206	2385	157	45	1919	847	187	168
DENOVO47	2683	2632	566	522	665	969	632	890	1229	493	746	625	602	553	0	1421	602	407	1051	265	169	172	209	782	256	651	325	1235	1242	1024
DENOVO48	500	5669	130	66	430	313	126	452	254	112	400	219	331	498	0	309	765	190	140	442	71	61	783	102	100	602	44	110	193	120
DENOVO49	0	863	676	40	1107	939	31	460	248	182	2916	336	108	750	0	393	1286	215	8	347	175	145	2144	779	71	2213	361	302	2323	538
DENOVO50	209	1245	155	278	300	697	513	519	380	447	433	139	941	514	92	4135	1446	568	2034	148	536	1222	1886	374	566	827	215	828	591	265
DENOVO51	733	550	1364	217	369	894	106	264	843	318	563	675	468	560	0	41	0	4023	431	117	1873	278	279	1184	130	607	130	673	941	1304
DENOVO52	0	0	117	58	20	2135	159	49	312	1875	293	170	119	73	0	30	119	2	0	0	11898	15	0	699	208	247	126	498	91	79
DENOVO53	183	116	408	26	241	116	25	197	41	181	1027	99	87	588	0	1	0	119	19	0	89	87	119	217	18	246	94	939	2839	439
DENOVO54	208	187	1002	528	321	659	1022	410	309	1925	1588	1359	173	136	0	0	0	3385	12	0	252	200	433	141	265	461	906	207	331	1840
DENOVO55	0	0	480	599	541	399	249	233	110	207	114	124	210	105	0	96	0	699	82	0	700	268	247	541	185	192	777	688	345	1012
DENOVO56	0	1	18	153	1077	170	139	1024	504	131	1209	204	167	1853	0	1	0	136	5	0	30	23	5	4	11	246	0	1025	1284	109
DENOVO57	2504	2628	354	423	513	321	508	540	83	59	105	308	151	146	0	1445	1026	286	882	110	361	295	365	219	348	683	248	397	319	475
DENOVO58	697	403	136	140	346	334	240	410	205	132	204	207	309	313	0	1783	1108	122	706	0	168	534	690	246	630	1494	144	243	251	172
DENOVO59	0	73	632	256	129	256	361	239	80	518	146	878	233	104	0	336	5	5756	212	0	2491	67	114	237	180	324	517	168	102	1095
DENOVO60	0	0	59	33	23	1737	121	45	298	1677	304	148	115	60	0	0	0	0	0	0	9199	13	0	589	134	224	74	372	66	41
DENOVO61	0	0	3	13	467	926	0	15	100	10	116	52	451	3902	0	38	171	75	77	158	31	93	4197	209	90	3253	259	26	244	59
DENOVO62	0	0	267	1020	194	342	2351	297	432	6781	450	559	1300	161	0	0	0	0	0	0	0	0	0	0	40	14	0	0	0	0
DENOVO63	0	0	914	64	193	686	117	300	718	198	905	591	240	662	0	46	0	598	102	0	536	41	53	349	74	483	937	268	778	965
DENOVO67	0	0	128	785	2457	937	711	851	240	1012	806	786	558	338	0	33	0	405	95	75	131	111	125	15	36	155	6	48	103	167
DENOVO68	0	0	701	649	809	1124	209	310	270	284	216	199	205	244	0	15	0	906	31	0	246	288	248	266	95	196	952	551	336	752
DENOVO69	1540	956	85	226	182	554	267	253	313	294	199	542	712	308	0	1097	269	169	457	153	126	176	335	375	370	874	131	497	305	240
DENOVO70	407	466	2201	258	673	816	191	502	84	1036	1690	798	58	87	0	8	0	506	43	0	501	21	39	501	114	449	9	52	50	237
DENOVO71	1	235	491	509	686	719	443	577	143	415	326	449	193	96	0	111	115	457	82	0	948	205	106	168	231	288	855	61	69	117
DENOVO72	103	293	90	31	663	144	58	371	143	45	796	171	108	514	0	731	2002	153	810	510	229	153	657	206	131	1245	115	130	369	191
DENOVO73	1232	877	316	227	203	674	268	243	109	179	128	67	1136	421	0	0	0	396	65	0	262	268	392	1194	256	870	240	146	134	706
DENOVO74	0	0	214	41	22	93	83	26	287	193	48	356	10	6	0	0	0	5016	0	0	163	7	1	1	42	13	4618	7	11	259
DENOVO75	0	260	205	360	452	298	1061	1137	242	52	68	116	36	20	1	91	14	2140	167	0	2590	75	64	17	97	175	295	131	61	280
DENOVO77	898	442	868	113	135	59	15	12	110	25	36	2	3	1	0	3	0	240	0	0	36	1625	1785	52	56	143	219	200	140	632
DENOVO78	541	287	532	254	994	244	145	168	170	161	116	145	7	13	0	0	0	57	226	1	91	91	101	165	46	119	403	199	208	1185
DENOVO79	820	1140	1258	633	636	301	530	464	287	239	61	109	449	142	0	134	123	352	171	0	221	188	93	212	152	190	564	116	61	348
DENOVO80	0	221	1064	386	527	437	169	201	212	170	230	150	87	143	0	62	0	515	97	0	717	358	370	137	150	563	887	259	393	728
DENOVO81	0	180	469	120	93	143	422	351	67	238	96	160	48	19	0	95	0	28	762	486	114	966	1125	1081	293	630	175	289	327	712
DENOVO82	186	309	234	181	179	282	153	201	210	108	78	231	142	126	0	1177	445	561	663	0	707	105	169	578	118	220	517	276	285	781
DENOVO83	0	0	12	2284	432	233	3518	529	707	47	1	890	623	68	0	0	0	0	0	0	0	0	0	0	0	0	0	0	0	0
DENOVO84	441	172	63	276	488	281	141	314	219	117	418	319	510	878	0	692	540	72	1375	96	47	197	320	56	115	462	70	63	68	41
DENOVO85	0	292	261	251	315	511	227	225	185	342	317	153	206	208	0	79	0	546	150	0	550	460	353	398	242	456	540	726	482	996
DENOVO86	0	91	8506	4	2	4	74	31	37	1	0	27	6	2	0	0	0	0	0	0	39	1	0	3	8	2	21	2	0	0
DENOVO87	1548	1320	524	804	167	387	628	229	217	590	85	243	904	270	0	312	127	15	194	123	4	0	6	0	6	2	0	2	0	1
DENOVO88	0	0	0	61	85	20	110	61	17	0	3	18	37	49	0	0	0	987	210	0	0	532	515	101	399	999	10	24	15	188
DENOVO89	310	398	26	1132	1601	176	262	273	168	335	294	258	219	147	0	9	0	27	312	0	470	421	406	35	39	124	20	350	186	563
DENOVO90	127	95	505	558	70	418	255	24	66	126	9	172	124	6	0	0	0	703	48	0	1145	469	334	1519	61	21	525	396	65	619
DENOVO91	0	0	200	439	318	14	510	285	3	23	10	154	5	5	0	0	0	421	101	160	248	723	673	645	293	413	106	1445	734	358
DENOVO92	0	0	23	59	269	67	28	144	132	42	264	58	19	404	0	6	53	42	16	1	15	5	4	1	2	45	0	78	289	61
DENOVO93	0	0	0	0	0	0	0	0	0	6	0	0	0	0	0	4109	2853	32	1331	0	5	19	25	5	13	14	7	54	28	23
DENOVO94	165	3	161	15	110	280	18	131	120	84	470	139	143	588	82	43	159	158	170	44	143	26	567	76	31	776	81	54	138	80
DENOVO95	95	27	485	142	260	366	106	154	377	256	334	308	125	164	0	421	161	397	261	0	195	548	492	462	343	501	218	245	215	405
DENOVO97	685	1551	303	459	657	120	444	529	70	91	65	16	9	21	0	58	0	349	96	0	230	210	236	24	199	349	143	220	123	404
DENOVO98	998	614	85	36	12	418	43	45	252	85	43	57	145	86	0	1108	705	209	263	0	231	114	205	312	334	344	130	170	114	174
DENOVO99	0	0	147	295	291	117	618	430	115	11	12	79	27	12	0	202	1	415	153	0	785	646	428	464	307	534	258	318	229	587
DENOVO100	234	219	49	223	103	320	1429	562	564	2520	459	296	189	95	0	0	0	1	0	0	13	2	0	0	2	1	0	1	0	0
DENOVO101	92	353	10	28	28	129	0	3	23	26	27	32	137	69	0	147	0	276	1403	155	54	390	475	1159	653	614	558	26	20	54
DENOVO102	1249	1826	31	34	32	57	231	282	143	112	191	42	47	46	0	15	132	659	0	0	298	559	715	1	28	45	0	55	40	4
DENOVO103	0	0	3	2681	1021	329	837	429	38	48	38	145	32	7	0	70	0	229	0	0	230	259	212	6	55	117	43	10	17	39
DENOVO104	0	0	156	75	69	92	80	47	8	116	23	78	298	164	0	295	152	471	224	0	1117	453	349	383	190	400	371	332	380	578
DENOVO105	0	0	16	191	676	244	339	474	61	10	2	2	145	108	0	42	0	170	51	0	218	7	6	25	11	36	25	202	154	465
DENOVO106	1190	951	165	423	464	344	91	99	92	176	160	199	57	106	0	146	150	84	34	0	251	12	35	156	43	87	91	366	305	279
DENOVO107	0	9	77	228	283	203	63	95	56	144	175	36	84	79	0	0	0	148	13	0	190	256	187	204	96	242	277	480	375	440
DENOVO108	0	0	468	567	351	154	274	154	55	298	152	53	164	73	0	6	0	302	129	0	455	193	241	169	149	109	494	417	195	634
DENOVO109	2431	2542	1125	0	0	0	0	0	0	0	0	0	0	0	0	0	0	0	0	0	0	0	0	0	0	0	0	0	0	0
DENOVO110	0	1474	564	275	370	813	218	206	500	631	508	314	124	87	0	0	0	0	0	0	0	0	0	0	0	0	0	0	0	0
DENOVO111	29	49	298	842	371	221	585	376	78	88	26	55	168	84	0	0	0	278	192	0	457	100	111	122	235	157	228	690	165	241
DENOVO113	0	0	242	176	101	811	418	241	273	240	74	214	171	49	0	0	0	261	101	0	726	264	227	140	220	494	170	163	98	79
DENOVO114	0	106	243	118	73	95	42	27	28	120	35	47	17	7	0	0	0	18	0	0	187	336	479	154	436	563	2801	31	10	42
DENOVO115	0	0	443	450	150	337	688	310	199	436	111	99	175	61	0	0	0	547	0	0	367	122	80	135	141	103	215	292	170	151
DENOVO116	2298	966	80	34	16	198	459	230	10	246	80	14	20	9	0	1	0	180	138	0	53	47	31	63	28	7	170	116	26	52
DENOVO117	0	0	35	342	142	466	5	0	117	1788	499	1	107	45	0	30	0	230	181	0	279	310	203	70	190	124	445	0	0	59
DENOVO118	214	189	112	418	324	82	148	131	179	721	301	31	24	12	0	0	0	37	17	0	105	18	15	28	34	33	38	62	25	99
DENOVO119	37	0	246	29	62	530	57	96	547	64	208	611	31	36	0	335	267	139	228	0	116	126	206	734	22	158	170	69	89	232
DENOVO120	212	386	16	272	284	230	118	62	7	808	419	29	647	407	0	67	0	0	117	345	31	15	20	67	3	6	156	19	3	13
DENOVO121	0	0	56	18	33	10	0	4	21	47	62	74	30	66	0	36	0	660	0	0	20	13	16	136	35	144	81	550	1090	42
DENOVO122	0	0	182	131	129	118	94	76	75	125	99	51	18	15	0	0	0	172	13	0	574	36	34	134	50	86	264	145	122	622
DENOVO123	1	1	176	449	223	208	64	46	22	162	36	50	49	18	0	89	0	158	0	0	988	334	206	60	182	139	622	306	90	503
DENOVO124	0	0	220	165	218	220	112	141	46	106	147	47	109	165	0	48	0	157	164	0	186	165	135	71	148	278	114	83	94	144
DENOVO126	0	0	410	512	322	92	228	126	267	168	62	13	79	43	0	0	0	257	0	0	87	2	0	5	24	10	4	984	292	591
DENOVO127	0	0	229	17	189	121	2	19	119	7	78	56	27	39	0	0	25	416	0	0	467	233	198	412	0	35	739	165	174	813
DENOVO128	236	0	576	130	60	166	277	142	67	153	47	41	61	25	0	0	0	133	0	0	69	192	151	38	211	112	251	92	20	468
DENOVO129	0	0	202	51	165	38	0	32	1	71	49	24	19	34	0	65	0	66	256	0	2896	31	43	77	11	60	45	39	23	73
DENOVO130	348	257	546	191	96	262	250	100	87	93	37	168	51	23	0	0	0	22	0	0	185	168	194	83	96	109	239	283	216	284
DENOVO131	779	328	242	8	26	339	16	28	104	62	48	91	99	49	0	350	57	140	170	0	128	89	88	155	139	307	126	47	34	211
DENOVO132	180	351	4	11	293	20	6	134	21	17	356	64	56	196	0	295	554	52	203	0	77	69	460	43	18	453	10	63	119	38
DENOVO133	0	78	48	20	34	147	29	93	167	41	53	186	11	24	0	545	373	155	311	0	94	339	388	475	12	82	55	106	121	157
DENOVO134	0	0	7	1505	291	19	0	0	0	0	0	0	0	0	0	0	0	0	0	0	0	0	0	0	0	0	0	18	0	2145
DENOVO135	0	19	422	120	169	102	168	161	24	98	144	21	59	52	0	0	0	194	67	0	542	109	193	176	76	102	423	135	180	450
DENOVO136	0	0	251	52	98	161	65	39	29	84	69	104	17	37	0	0	0	193	0	0	1061	128	74	204	45	164	363	101	126	593
DENOVO137	3	72	284	19	76	69	50	47	10	22	18	18	6	4	0	82	0	29	0	0	249	301	345	65	50	125	185	30	53	117
DENOVO139	0	0	158	86	138	162	147	158	45	219	263	80	65	75	0	13	0	152	158	0	175	118	101	39	53	115	132	267	175	272
DENOVO140	0	58	473	0	1	3	0	0	8	0	0	0	44	16	0	0	0	199	0	0	496	0	0	102	3	0	258	1061	160	250
DENOVO141	0	0	152	551	124	226	752	149	132	167	21	229	190	23	0	0	0	328	43	0	189	72	75	89	59	20	115	55	15	128
DENOVO142	354	0	225	79	110	213	116	102	228	330	255	68	174	169	0	115	87	8	343	207	92	42	67	18	22	49	41	82	62	23
DENOVO144	0	0	322	295	55	146	229	30	47	405	28	105	32	14	0	24	0	71	93	0	683	193	105	176	141	25	280	66	5	192
DENOVO145	0	0	491	307	93	385	372	46	14	823	64	25	10	0	0	0	0	0	31	0	156	0	8	23	19	6	291	64	13	168
DENOVO146	1551	553	55	229	352	149	54	41	112	124	83	59	92	92	0	0	0	113	0	0	35	5	2	0	0	0	4	1	0	2
DENOVO148	90	67	241	10	73	299	0	21	57	20	453	141	54	571	0	15	136	229	1	0	113	2	0	103	3	164	92	76	446	115
DENOVO149	0	0	1	246	75	3184	0	0	8	100	5	24	14	2	0	0	0	0	0	0	0	0	0	1	0	0	0	0	0	0
DENOVO150	407	230	19	162	102	75	290	169	19	119	42	11	39	10	0	0	0	15	0	0	19	10	2	19	0	5	7	6	6	102
DENOVO151	0	0	72	106	357	179	48	115	50	30	44	133	35	79	0	34	0	580	0	0	449	23	8	46	28	118	184	98	153	517
DENOVO152	0	0	91	617	156	34	467	169	99	75	13	36	224	41	0	0	0	99	48	0	171	136	121	31	26	35	80	238	58	386
DENOVO153	0	256	100	39	13	80	20	22	5	10	15	1	16	12	0	12	0	107	386	0	208	121	147	106	118	134	311	421	214	455
DENOVO154	154	0	14	43	37	59	33	47	29	39	29	37	59	48	0	254	26	28	248	0	37	78	67	49	98	131	25	65	68	35
DENOVO156	0	0	120	13	53	45	13	78	184	53	121	156	104	321	0	0	0	16	16	0	260	184	156	371	14	167	771	2	11	55
DENOVO158	228	200	192	60	44	57	215	165	23	75	28	45	25	19	0	0	0	347	178	0	151	83	9	25	52	49	64	34	22	90
DENOVO159	103	0	201	156	70	217	107	73	31	115	20	95	62	20	0	0	0	58	0	0	27	662	429	220	196	125	89	133	64	85
DENOVO160	0	0	534	155	29	77	309	65	26	630	39	51	72	8	0	0	0	2	97	0	58	49	19	122	32	11	550	85	23	133
DENOVO161	0	83	490	189	175	154	84	109	65	0	5	132	50	73	0	0	0	1	0	0	8	67	165	214	52	224	237	111	180	254
DENOVO162	257	90	107	28	39	48	39	33	24	23	13	12	5	10	0	0	0	2	1	0	61	220	235	23	22	68	103	92	78	1549
DENOVO165	0	72	125	28	106	103	6	13	249	120	655	192	17	62	0	24	0	193	213	162	133	28	36	135	18	178	97	38	46	24
DENOVO166	1390	0	48	266	186	2	53	20	32	152	56	46	96	43	0	32	0	176	0	0	57	143	97	12	29	55	40	3	2	9
DENOVO167	0	101	354	182	106	119	109	51	60	14	3	59	21	10	0	0	0	618	0	0	673	24	3	122	31	24	109	69	31	222
DENOVO169	393	0	517	46	95	320	53	89	81	57	44	56	61	38	0	0	0	65	0	0	52	68	105	33	58	222	189	37	28	337
DENOVO170	0	0	15	6	15	6	0	0	22	0	0	95	0	0	0	0	0	1311	0	0	3	44	53	8	0	0	1418	4	0	7
DENOVO171	0	0	72	18	83	93	16	76	91	58	222	130	40	139	0	0	0	44	7	0	27	23	67	74	12	154	35	51	158	67
DENOVO172	0	0	15	5	6	4	6	1	1	1	0	1	5	1	0	0	132	149	27	0	180	30	65	202	39	281	61	206	337	86
DENOVO173	351	65	322	204	236	331	275	182	44	223	84	23	358	212	0	0	0	0	0	0	0	0	0	0	0	0	0	0	0	0
DENOVO176	0	0	86	82	242	73	92	139	58	121	160	286	51	64	0	0	0	149	0	0	283	82	42	33	34	262	93	72	85	271
DENOVO177	0	0	7	17	25	111	70	88	20	210	122	20	94	56	0	0	0	49	0	0	94	59	71	0	40	53	163	382	243	802
DENOVO179	0	0	99	65	61	92	39	33	66	58	148	77	39	86	0	0	110	55	0	0	55	25	30	54	10	136	77	57	60	62
DENOVO180	0	235	51	49	159	106	32	42	42	32	218	72	126	131	0	258	90	22	327	0	33	84	51	23	63	249	17	39	71	42
DENOVO182	0	0	130	17	1	6	1	2	0	2055	282	43	0	0	0	0	0	0	0	0	6	12	15	16	37	7	3	16	8	15
DENOVO183	208	393	33	24	89	71	19	71	82	40	109	40	19	19	0	275	136	50	181	1	40	49	108	57	24	131	25	82	106	44
DENOVO184	0	178	383	12	22	75	9	10	1	56	24	7	76	67	0	46	0	250	158	0	320	16	6	25	40	55	193	49	26	387
DENOVO186	0	0	0	214	148	64	272	125	112	90	15	377	104	36	0	5	1	0	0	0	0	303	182	223	15	2	8	111	27	11
DENOVO188	197	552	20	73	75	36	96	71	13	18	23	22	104	79	0	0	0	39	0	0	21	53	82	22	8	34	12	120	66	67
DENOVO189	0	104	214	335	126	134	292	120	55	124	17	62	85	20	0	0	0	51	0	0	96	25	32	32	43	22	134	109	10	146
DENOVO190	0	1	1	380	1670	98	456	774	197	133	115	410	320	353	0	9	2	2	6	0	7	120	22	8	14	11	1	1177	484	86
DENOVO191	0	0	112	121	219	303	158	220	117	70	107	155	75	83	0	44	0	29	84	0	116	44	45	63	20	47	42	14	20	39
DENOVO192	0	54	12	9	36	31	4	30	48	8	26	13	9	6	0	197	204	10	181	151	18	11	31	16	5	53	6	11	32	9
DENOVO193	0	0	0	121	59	33	1	8	12	16	6	16	15	11	0	10	0	228	186	0	478	12	23	286	38	20	197	160	83	273
DENOVO194	1	179	39	22	12	127	20	24	63	30	20	68	24	17	0	224	39	22	110	0	10	141	219	130	201	254	42	141	127	75
DENOVO195	0	0	100	119	108	10	25	11	3	21	8	15	26	2	0	78	0	158	399	0	192	140	99	99	101	25	14	196	46	188
DENOVO196	299	372	10	144	113	31	168	108	22	29	42	70	54	37	0	156	0	19	35	0	31	101	118	69	11	44	12	44	24	18
DENOVO197	475	272	175	16	11	78	55	43	0	89	39	49	45	22	0	30	0	75	78	0	55	16	25	83	48	52	113	58	27	111
DENOVO198	0	61	112	29	43	16	141	69	5	115	33	61	42	13	0	0	0	603	0	0	188	0	10	52	19	11	171	9	10	409
DENOVO199	0	70	84	190	229	29	170	128	29	87	93	40	50	42	0	0	0	106	0	0	127	60	61	10	42	65	57	225	61	121
DENOVO200	0	1	633	2998	12812	3243	2143	10690	6773	2241	13885	3354	1248	23983	0	307	660	2149	304	168	575	298	139	121	123	2684	34	4282	13893	2726
DENOVO201	184	253	143	76	402	31	14	97	15	13	62	28	17	64	0	59	0	40	2	0	61	41	149	17	14	142	29	39	37	66
DENOVO202	0	0	4	448	4554	466	857	3875	932	260	2570	752	1156	4908	0	11	0	255	19	0	106	139	17	19	21	544	2	2717	3395	262
DENOVO204	0	0	32	85	45	57	71	25	14	70	21	11	49	27	0	30	0	38	0	0	38	72	39	20	14	20	21	53	28	11
DENOVO205	0	0	125	2	9	10	69	41	170	446	108	66	208	129	0	38	0	88	54	0	123	23	5	75	12	10	86	39	13	21
DENOVO206	36	7	15	217	8	76	123	19	85	106	8	77	200	10	0	147	11	1	40	1	5	331	147	66	52	9	17	231	13	50
DENOVO208	0	0	153	104	25	24	558	90	26	103	15	93	41	11	0	0	0	89	10	0	24	93	71	40	13	3	24	121	12	144
DENOVO209	439	522	77	70	63	77	82	52	29	10	14	30	6	6	0	0	2	23	7	0	69	1	0	54	14	53	58	29	14	84
DENOVO210	87	61	5	3	28	80	2	13	103	0	42	103	0	8	0	14	400	99	0	30	45	26	134	10	0	9	0	32	153	325
DENOVO211	619	49	187	54	37	15	40	32	34	98	42	11	66	17	0	3	0	33	0	0	24	68	83	57	56	53	56	24	36	57
DENOVO212	0	335	63	40	44	30	54	46	24	13	2	16	11	11	0	246	90	115	151	0	101	38	54	117	2	8	60	73	43	41
DENOVO214	0	0	7	31	17	1	31	8	6	68	5	0	17	5	0	18	0	3	6	0	312	173	127	45	36	12	22	36	6	9
DENOVO215	0	0	4	414	143	1	373	64	2	13	0	59	83	4	0	1	0	2	4	0	0	92	39	40	23	2	21	392	70	96
DENOVO216	0	0	22	65	41	65	18	5	4	591	183	16	54	15	0	0	0	3	0	0	5	7	4	72	113	66	360	39	26	62
DENOVO217	0	44	4	49	32	38	16	8	9	32	17	41	47	26	0	144	249	2	330	0	53	59	74	88	20	59	13	137	84	51
DENOVO218	687	405	49	44	114	38	16	18	4	12	15	4	6	9	0	0	0	7	0	0	85	10	18	27	8	36	33	15	4	63
DENOVO219	0	0	140	316	345	88	2	4	69	205	261	221	11	13	0	0	0	0	0	0	0	0	0	0	0	0	0	0	0	0
DENOVO220	0	0	150	62	61	145	82	64	27	276	77	65	102	29	1	0	0	30	70	0	194	13	0	15	12	12	54	65	21	37
DENOVO221	0	0	0	17	117	85	14	48	90	46	305	50	39	185	0	0	0	81	0	0	22	0	0	5	1	20	64	69	179	132
DENOVO222	0	0	237	10	44	61	7	19	43	16	85	40	1	19	0	0	0	158	0	0	235	12	29	156	2	19	164	35	88	149
DENOVO223	0	101	393	101	78	101	16	18	21	67	44	37	17	17	0	0	0	26	16	0	48	57	65	1	16	23	25	77	31	192
DENOVO225	391	94	55	14	57	150	19	94	98	26	82	97	41	36	0	46	60	29	0	0	20	7	23	7	9	65	2	24	28	22
DENOVO226	0	195	17	1	1	14	8	12	0	3	3	9	7	4	0	0	0	139	0	134	146	5	0	61	8	47	71	30	19	123
DENOVO227	0	0	210	51	62	110	128	73	34	56	19	14	60	33	0	9	9	60	30	0	87	29	40	24	86	42	61	140	41	125
DENOVO228	170	640	90	22	58	73	27	14	31	28	67	13	23	19	0	0	0	37	0	0	6	1	5	0	18	32	81	23	15	74
DENOVO230	2867	705	498	728	155	288	566	172	200	516	90	223	896	248	0	1473	372	516	453	0	158	1190	1011	670	1455	575	347	1030	345	606
DENOVO231	56	0	188	16	6	78	10	21	9	9	9	58	88	34	0	110	0	111	75	0	24	81	92	38	121	94	68	17	7	47
DENOVO232	0	0	24	192	61	0	4	0	3	800	116	19	31	15	0	0	0	7	0	0	21	3	6	3	0	0	2	0	1	3
DENOVO233	0	0	251	55	67	74	43	51	22	43	25	28	17	9	0	53	0	143	15	0	95	73	41	47	39	56	108	19	37	75
DENOVO234	0	0	0	21	139	8	25	39	24	2	32	39	32	72	0	0	0	7	0	0	4	6	0	5	0	7	0	116	67	7
DENOVO235	0	0	82	175	212	93	96	154	40	116	53	29	30	28	0	0	0	31	20	0	50	13	22	23	25	44	36	49	28	45
DENOVO236	1	1	13	12	7	15	4	11	9	4	2	11	23	15	0	33	2	30	13	0	15	91	85	141	158	80	52	37	22	18
DENOVO237	186	124	11	78	64	97	21	16	64	51	24	35	193	158	0	32	0	84	0	0	2	3	20	8	4	25	0	54	51	35
DENOVO238	0	0	115	62	76	198	145	170	89	160	79	36	65	68	0	32	0	163	89	0	198	117	148	68	39	49	236	204	150	334
DENOVO239	0	0	2	178	358	41	139	99	20	118	34	81	74	21	0	3	0	0	1	0	7	67	27	15	22	2	7	281	29	40
DENOVO241	0	0	11	16	93	25	113	353	60	3	58	40	7	80	0	0	0	46	1	0	33	1	2	51	2	134	5	47	175	31
DENOVO242	378	297	126	28	14	38	34	18	12	26	5	8	11	15	0	0	0	42	1	1	65	7	9	13	15	12	51	6	4	68
DENOVO243	0	151	35	29	38	117	51	89	82	116	228	185	75	64	0	0	0	0	0	0	0	0	0	0	0	0	0	0	0	0
DENOVO244	0	37	20	7	52	71	4	7	80	23	44	33	9	35	0	44	120	165	16	0	36	10	12	36	3	51	72	92	59	123
DENOVO246	0	0	72	51	55	58	60	67	45	76	66	20	75	35	0	0	0	25	0	0	98	37	28	14	15	43	62	129	64	96
DENOVO248	0	0	0	35	65	13	79	81	0	62	68	8	22	16	0	0	0	110	79	0	9	60	99	47	90	239	58	11	18	8
DENOVO249	0	0	0	2	49	10	0	40	33	15	57	17	7	31	0	0	0	34	0	0	49	7	10	11	2	48	30	127	523	172
DENOVO250	0	77	26	42	203	55	5	19	65	121	712	79	16	88	0	166	268	35	337	74	136	46	96	451	16	118	39	785	2246	278
DENOVO252	0	0	0	9	13	28	2	0	0	34	15	6	0	0	0	0	0	0	0	0	1132	0	0	0	0	0	0	0	0	0
DENOVO253	0	0	197	80	84	69	103	26	16	90	11	32	33	2	0	0	0	50	0	0	94	20	11	64	8	4	66	47	11	77
DENOVO254	0	0	88	92	109	105	61	44	110	95	68	23	57	49	0	18	0	18	0	0	33	2	11	4	0	1	1	111	83	25
DENOVO255	0	61	72	21	12	130	13	10	34	14	9	26	73	39	0	67	75	28	148	0	31	22	20	65	59	48	40	14	16	45
DENOVO256	0	0	99	144	136	135	79	74	33	79	41	59	27	43	0	0	0	1	0	0	64	0	8	55	40	45	58	33	6	36
DENOVO257	0	0	1	1	4	95	2	0	29	11	72	49	9	52	0	112	0	4	0	109	1	3	0	25	0	65	5	208	293	14
DENOVO258	4	3	2	68	2	15	39	3	13	31	0	23	75	3	0	37	6	0	15	0	1	136	40	23	34	1	1	78	3	10
DENOVO259	0	81	13	10	47	56	9	48	51	22	60	37	20	45	0	125	13	5	129	118	11	16	34	19	5	58	14	23	47	16
DENOVO261	0	0	2	23	11	28	23	19	1	0	0	5	7	5	0	16	0	87	110	0	35	24	20	23	20	46	52	208	168	213
DENOVO262	240	90	162	49	74	43	43	46	25	32	34	19	26	20	0	0	0	45	0	0	4	12	23	23	11	55	51	11	5	9
DENOVO263	0	0	33	1	24	57	0	9	31	60	420	196	9	86	0	1	25	13	0	0	6	4	4	20	1	68	11	3	11	15
DENOVO264	0	109	14	7	6	62	6	13	59	11	14	36	9	4	0	114	4	73	198	0	31	12	38	33	40	106	45	25	15	18
DENOVO265	0	0	0	0	0	0	0	0	0	0	0	0	0	0	0	0	0	140	270	0	85	54	103	170	17	25	80	65	33	93
DENOVO268	0	0	2	14	3	10	32	7	3	48	17	6	23	4	0	0	0	19	67	0	6	110	55	7	70	48	247	71	39	167
DENOVO269	0	0	99	66	47	96	38	109	61	67	40	79	36	27	0	0	0	47	0	0	63	58	0	19	8	24	47	12	17	49
DENOVO270	0	0	13	47	54	13	70	53	16	24	37	16	15	32	0	66	0	6	105	0	3	102	126	48	20	78	17	39	22	12
DENOVO272	0	0	132	30	40	49	46	10	19	23	17	34	15	18	0	0	0	58	0	0	23	64	49	79	15	23	99	84	18	189
DENOVO273	0	0	68	15	5	47	15	11	3	24	14	62	9	10	0	7	0	0	0	0	38	73	98	4	11	36	142	94	86	183
DENOVO274	0	0	15	11	33	0	12	22	11	22	28	9	37	72	0	0	129	20	169	0	17	47	56	7	26	173	5	40	52	7
DENOVO275	0	0	19	38	61	29	68	108	17	62	36	12	64	47	0	82	0	55	0	0	52	28	19	13	16	32	37	53	20	61
DENOVO276	0	0	118	0	0	2	0	2	0	8	41	20	9	20	0	0	0	74	119	0	15	194	200	18	16	18	103	53	21	10
DENOVO278	370	87	127	133	126	231	136	197	102	88	88	196	239	153	0	935	347	133	1006	0	186	654	797	1396	534	852	552	214	150	188
DENOVO279	0	0	0	0	3	4	5	4	3	0	0	1	4	0	0	0	0	23	109	0	0	13	14	77	142	182	341	0	0	41
DENOVO280	0	0	71	100	136	64	64	76	20	91	65	25	26	19	0	0	0	39	0	0	40	8	0	23	11	32	12	21	10	13
DENOVO281	0	0	11	12	68	9	53	249	50	1	37	18	4	57	0	0	0	32	0	0	15	1	1	33	0	62	2	19	123	19
DENOVO284	0	0	21	23	12	8	9	12	13	5	0	6	15	12	0	0	0	49	45	0	15	19	23	30	9	21	29	44	28	45
DENOVO285	199	86	30	18	60	20	17	13	0	38	17	14	8	18	0	0	0	61	12	0	21	22	10	46	4	21	24	73	46	36
DENOVO286	0	0	0	4	9	2	6	11	2	2	2	8	5	4	0	93	29	14	51	0	25	29	54	24	7	26	3	76	57	15
DENOVO287	164	83	194	45	116	74	33	40	5	33	31	5	15	9	0	0	0	30	0	0	13	2	0	1	4	9	23	0	0	0
DENOVO288	504	108	29	21	22	4	7	11	4	11	9	2	5	7	0	10	0	22	0	0	8	10	12	5	9	0	9	24	9	26
DENOVO289	0	0	2	8	21	35	2	22	60	12	92	83	9	33	0	0	0	2	0	0	0	64	56	12	4	69	2	75	109	109
DENOVO290	0	76	75	27	141	42	10	32	7	16	42	25	8	11	0	0	0	25	0	0	40	11	16	16	7	58	29	46	61	66
DENOVO292	233	0	56	51	29	65	10	7	8	128	54	21	33	16	0	0	0	1	0	0	105	0	0	0	0	0	0	30	14	9
DENOVO293	0	177	20	63	66	2	25	10	10	46	44	32	48	28	0	0	0	11	13	0	2	2	0	30	9	17	1	9	18	15
DENOVO295	0	172	11	5	3	78	11	7	30	9	9	47	9	8	0	68	0	47	161	0	24	16	12	17	26	29	8	16	7	19
DENOVO296	0	0	71	12	0	16	64	16	60	3	0	94	17	2	0	25	0	0	0	0	12	117	49	26	0	0	9	55	7	93
DENOVO299	0	0	79	78	133	22	71	65	39	5	1	81	0	9	0	2	0	28	0	0	73	0	0	0	2	31	4	21	27	50
DENOVO300	0	89	28	13	23	17	19	11	6	19	10	6	10	7	0	0	0	42	0	0	10	14	5	5	17	8	40	48	25	32
DENOVO301	0	68	80	0	0	0	0	0	0	0	0	0	0	0	0	15	0	12	13	0	28	27	64	28	25	100	85	92	80	69
DENOVO302	0	0	2	3	6	7	1	11	0	0	11	24	0	9	0	0	0	24	0	0	43	10	5	66	1	42	35	33	104	50
DENOVO303	0	0	86	28	17	24	63	11	6	72	5	113	9	0	0	0	0	16	0	0	290	11	3	2	4	3	27	6	2	2
DENOVO304	0	0	36	8	2	47	35	40	19	2	23	5	34	31	0	60	109	10	35	0	10	2	0	3	7	21	4	104	91	30
DENOVO305	0	0	33	27	17	37	36	16	17	145	15	11	19	6	0	0	0	54	0	0	94	28	34	36	22	19	51	38	18	65
DENOVO306	2270	1062	1272	243	212	230	59	63	20	5	5	21	33	24	0	0	49	4	47	0	769	70	135	80	74	91	279	42	10	269
DENOVO308	0	0	0	0	0	0	0	0	0	0	0	0	0	0	0	0	0	163	0	0	70	140	116	0	34	50	0	49	66	87
DENOVO310	339	120	8	8	7	43	9	10	2	8	4	3	17	2	0	0	0	16	0	0	8	4	31	6	14	11	8	20	15	20
DENOVO311	0	0	2	196	9	31	88	5	70	46	6	58	145	14	0	6	0	0	0	0	3	202	33	27	27	0	8	234	5	13
DENOVO312	0	0	0	282	284	2	1	0	0	0	0	0	64	70	0	0	0	8	0	0	0	0	0	0	0	0	0	25	12	10
DENOVO313	81	34	143	8	12	0	2	5	2	4	14	2	27	41	0	6	56	92	0	0	11	0	2	0	0	3	0	5	2	0
DENOVO314	0	0	0	0	1	0	12	179	19	27	313	0	5	71	0	0	0	3	0	0	0	0	0	11	0	9	4	1	19	24
DENOVO315	0	0	33	28	7	21	185	26	11	30	1	20	38	6	0	0	0	125	0	0	7	15	19	13	1	8	23	38	7	25
DENOVO316	221	47	59	30	36	39	0	2	10	13	15	13	2	1	0	0	0	16	0	0	8	3	31	14	2	17	8	24	31	33
DENOVO318	101	0	91	89	58	34	27	11	10	3	3	3	14	12	0	0	54	24	0	0	36	12	9	2	9	25	7	7	8	39
DENOVO319	0	0	35	37	5	18	53	10	6	68	5	21	7	1	0	0	0	22	35	0	152	43	15	25	17	3	35	18	8	36
DENOVO320	0	0	101	51	66	30	51	60	39	42	61	154	9	9	0	0	0	0	0	0	0	0	0	0	0	0	0	0	0	0
DENOVO321	0	0	0	8	7	15	8	1	15	24	5	7	61	9	0	1	0	1	0	0	0	215	33	26	31	4	0	175	10	8
DENOVO322	0	0	21	47	11	24	32	10	8	75	11	10	9	0	0	0	0	17	0	0	128	34	20	24	9	3	55	32	10	46
DENOVO323	0	0	11	33	28	17	16	30	1	8	30	1	53	83	0	0	134	8	0	0	13	5	0	22	11	43	9	15	21	4
DENOVO324	0	0	13	0	0	0	0	0	0	0	0	0	0	0	0	46	0	0	182	0	49	0	0	0	0	0	0	125	178	38
DENOVO325	0	0	43	3	8	10	3	9	43	11	46	42	3	16	0	0	0	29	0	0	11	30	19	13	19	195	39	16	25	2
DENOVO326	0	0	0	7	7	13	50	60	24	164	124	1	38	54	0	8	0	1	29	0	1	2	12	3	0	7	2	5	4	1
DENOVO327	0	0	21	1	10	22	0	0	7	3	16	9	5	4	0	0	0	9	91	0	22	16	21	24	7	41	13	19	24	16
DENOVO330	0	0	25	0	0	0	0	0	0	0	0	0	0	0	0	0	0	135	0	0	1	5	9	40	8	79	1	41	145	105
DENOVO331	0	0	26	24	62	23	59	50	45	30	24	3	22	21	0	0	0	9	0	0	26	0	0	10	21	20	27	20	14	65
DENOVO332	83	75	2	10	14	10	14	18	7	2	1	11	7	3	0	62	39	5	163	0	6	20	52	11	8	13	2	10	6	11
DENOVO334	0	0	0	6	80	10	1	32	27	1	42	13	5	96	0	2	0	2	0	0	0	0	0	0	0	9	0	8	51	7
DENOVO335	211	0	39	40	28	4	12	20	0	144	32	1	22	8	0	0	0	13	0	0	3	0	0	0	0	0	0	0	0	0
DENOVO338	206	196	52	18	17	11	9	0	4	13	9	3	0	0	0	0	0	0	0	0	0	0	0	0	0	0	0	0	0	0
DENOVO339	0	0	12	1	7	25	0	14	23	6	48	24	6	73	0	0	0	12	0	0	5	8	2	31	1	152	6	4	50	24
DENOVO340	19	8	12	40	7	10	20	8	5	22	10	11	65	15	0	53	4	31	13	0	14	84	70	65	103	61	24	74	28	29
DENOVO341	0	0	15	0	14	72	0	1	32	31	77	151	19	33	97	0	0	0	0	0	0	0	0	0	0	0	0	0	0	0
DENOVO344	0	0	233	106	359	398	91	63	293	187	133	217	79	79	0	0	0	358	135	0	739	117	138	75	35	99	521	119	112	541
DENOVO345	0	0	0	0	0	0	0	0	0	0	0	1	0	0	0	0	0	173	120	0	50	22	22	50	5	4	91	1	6	9
DENOVO346	64	0	5	20	10	8	4	13	6	14	31	12	12	18	0	57	0	27	28	0	14	34	64	26	8	11	5	24	5	13
DENOVO348	0	168	139	2	3	0	0	0	0	6	4	0	4	2	0	0	0	0	0	0	12	2	25	1	52	50	33	15	9	10
DENOVO349	0	0	39	8	20	29	15	14	5	57	21	1	14	10	0	0	0	1	64	0	12	15	30	24	6	28	39	23	11	43
DENOVO350	0	0	46	27	23	23	36	34	9	23	15	8	4	13	0	0	0	36	16	0	50	5	0	11	4	1	29	44	27	43
DENOVO352	0	0	51	34	24	51	28	4	2	19	6	7	2	0	0	0	0	24	0	0	57	8	5	73	5	12	35	5	1	41
DENOVO353	0	0	0	0	1	0	0	2	1	0	2	18	0	1	0	26	130	7	0	0	33	29	40	96	6	43	9	3	15	17
DENOVO354	0	0	0	0	0	0	0	0	0	0	0	0	0	0	0	0	0	0	0	0	38	83	56	13	42	188	45	0	3	15
DENOVO355	0	0	10	16	97	26	12	77	90	13	82	38	7	149	0	0	1	35	1	0	3	2	2	4	1	33	3	32	97	39
DENOVO356	0	0	25	43	32	34	28	15	10	19	5	19	17	12	0	5	0	10	0	0	76	22	0	38	10	3	26	20	10	2
DENOVO358	211	0	17	10	8	20	16	12	23	24	3	10	3	1	0	0	0	0	0	0	8	9	5	37	7	4	20	9	3	19
DENOVO359	0	1	8	12	12	43	6	2	10	24	21	1	9	0	0	4	0	25	2	0	57	42	34	26	17	17	23	25	17	44
DENOVO361	0	0	0	0	2	0	0	1	0	2	0	0	0	0	0	1287	1977	735	1068	360	332	497	589	831	310	5134	193	1455	3442	650
DENOVO363	0	0	152	401	131	36	125	27	139	327	37	20	1087	352	0	46	0	99	1300	0	1115	591	321	42	43	27	3946	584	122	299
DENOVO364	0	0	306	0	0	0	0	0	0	0	0	0	0	0	0	82	0	0	41	0	0	0	0	0	0	0	34	0	0	0
DENOVO365	0	0	80	118	52	92	45	51	27	72	31	44	40	18	0	35	137	56	4	0	109	34	52	85	29	15	33	76	29	122
DENOVO366	207	239	50	45	84	88	52	110	68	36	42	55	59	64	0	806	251	47	486	161	49	111	165	52	124	409	30	69	71	44
DENOVO369	100	148	12	1	3	29	5	9	11	1	2	10	6	1	0	14	0	4	0	0	5	8	9	6	19	13	6	0	2	2
DENOVO370	0	0	0	1	0	8	99	44	0	231	33	0	9	3	0	0	0	0	0	0	0	0	0	0	0	0	0	0	0	0
DENOVO371	0	0	0	1	45	89	0	0	0	0	0	3	2	0	0	0	0	0	0	0	1	3	0	1	1	0	4	88	22	166
DENOVO372	0	79	26	29	50	49	21	27	3	20	20	14	11	6	0	0	0	7	0	0	26	0	0	3	15	6	15	14	0	5
DENOVO373	0	0	0	0	0	0	0	0	0	0	0	0	0	0	404	0	0	0	0	0	0	0	0	0	0	0	0	0	0	0
DENOVO374	0	0	17	1	4	13	1	8	42	9	50	24	19	74	0	0	0	29	0	0	50	4	5	9	4	24	16	6	29	11
DENOVO375	0	0	40	34	28	7	34	10	7	10	3	6	7	3	0	0	0	17	0	0	34	29	7	2	12	2	42	15	19	45
DENOVO376	0	0	44	0	12	25	3	6	25	36	53	11	41	43	0	0	1	1	0	0	1	0	0	15	3	12	3	18	20	26
DENOVO377	0	0	34	10	4	32	10	16	16	13	5	8	66	47	0	0	0	12	13	0	114	2	0	0	2	0	3	1	0	5
DENOVO378	0	0	0	11	96	9	12	53	19	6	50	27	38	115	0	0	0	5	0	0	3	5	2	0	0	10	0	70	61	3
DENOVO379	0	0	2	12	13	12	2	1	2	8	2	8	1	3	0	0	0	8	0	0	9	3	1	9	1	10	4	832	202	466
DENOVO380	0	0	25	0	0	0	0	0	0	0	0	0	0	0	0	0	0	70	0	0	16	17	15	23	13	16	29	29	37	106
DENOVO381	0	0	0	0	0	0	0	0	0	0	0	0	0	0	0	0	0	16	7	0	31	14	8	63	15	29	14	52	77	48
DENOVO383	0	0	0	0	0	0	0	0	0	0	0	0	0	0	0	54	109	5	183	0	25	0	0	0	0	0	0	0	0	0
DENOVO384	0	0	28	19	12	14	19	26	5	17	21	2	8	8	0	0	0	9	0	0	14	6	0	16	1	18	6	12	21	15
DENOVO386	0	0	9	10	13	0	0	2	12	8	23	21	6	35	0	0	91	6	0	0	5	9	21	9	2	10	8	22	51	12
DENOVO387	331	246	111	37	57	399	93	95	190	70	44	191	355	272	0	475	382	90	465	143	176	41	97	176	521	970	93	204	132	299
DENOVO388	0	0	10	10	21	8	23	98	21	1	13	9	2	21	0	0	0	10	0	0	11	3	2	23	3	46	0	4	36	12
DENOVO390	0	0	2	2	5	6	6	4	0	0	1	2	1	2	0	113	112	9	0	0	11	19	39	5	4	6	0	14	4	4
DENOVO392	0	66	42	9	5	14	17	11	0	10	5	11	7	8	0	0	0	18	0	0	50	7	7	15	8	4	36	6	4	23
DENOVO393	0	0	0	3	88	11	10	22	30	3	34	23	12	43	0	0	0	3	0	0	2	6	0	1	0	18	0	49	62	3
DENOVO395	0	0	37	0	1	14	0	3	3	3	11	10	7	18	0	0	0	36	0	0	48	5	7	44	0	12	38	9	11	21
DENOVO396	110	0	19	0	0	0	0	0	1	0	0	0	0	0	0	36	31	0	121	0	8	0	0	0	0	1	0	2	5	0
DENOVO397	0	0	3	59	78	2	27	32	8	2	51	5	10	21	0	0	0	0	0	0	0	0	10	1	0	4	10	0	1	0
DENOVO399	0	0	0	3	159	4	11	25	7	0	10	10	7	57	0	0	0	0	0	0	0	0	0	0	0	0	0	14	36	1
DENOVO400	0	0	12	2	3	32	0	8	21	0	45	6	2	35	0	23	50	6	0	0	14	1	0	18	0	5	4	14	19	12
DENOVO406	0	0	51	116	27	0	12	4	0	1	0	4	6	2	0	0	0	0	0	0	0	3	0	0	24	2	95	0	0	0
DENOVO407	0	0	2	7	3	14	10	14	9	7	8	11	5	2	0	0	0	13	0	0	3	36	30	17	8	15	38	22	8	26
DENOVO408	7	8	24	14	39	64	20	43	45	4	14	41	22	18	0	81	9	21	10	0	22	16	19	147	24	107	36	37	25	29
DENOVO409	0	33	29	19	20	23	25	9	8	14	12	7	1	2	0	0	0	17	0	0	3	3	0	25	1	0	5	9	12	37
DENOVO410	0	0	40	38	123	21	7	16	6	17	26	8	7	5	0	0	0	50	1	0	16	8	1	9	8	7	41	19	2	14
DENOVO411	93	0	31	49	77	172	124	103	38	50	36	225	67	31	0	40	0	322	0	0	60	33	42	61	73	107	61	69	41	198
DENOVO413	0	0	34	1	6	18	2	19	12	16	117	15	10	26	0	0	0	0	0	0	9	0	0	7	0	2	1	0	0	11
DENOVO415	0	0	0	0	0	0	0	0	0	0	0	0	0	0	0	0	0	0	0	0	16	1	0	1	6	28	24	59	39	115
DENOVO416	0	0	21	1	23	40	4	11	11	5	14	7	3	9	0	0	0	0	0	0	0	0	0	28	4	93	3	0	0	0
DENOVO417	0	0	14	47	24	17	25	11	1	51	8	18	58	9	0	0	0	0	0	0	0	0	0	0	0	0	0	0	0	0
DENOVO418	0	0	47	5	4	0	40	5	1	3	0	6	3	0	0	0	0	15	0	0	9	61	14	12	3	3	42	3	0	7
DENOVO419	0	0	20	0	0	0	0	0	0	0	0	0	0	0	0	73	98	0	15	0	0	7	59	0	0	0	0	0	0	0
DENOVO422	0	0	0	0	0	0	0	0	0	0	0	0	0	0	0	760	664	81	173	0	94	463	740	1079	437	648	433	192	128	178
DENOVO424	0	0	3	0	0	0	0	0	0	0	0	0	0	0	0	0	0	0	0	0	0	35	10	0	3	17	20	70	66	46
DENOVO425	0	0	28	0	16	33	2	6	7	6	78	14	11	49	0	0	0	14	0	0	9	6	23	36	4	77	10	7	30	75
DENOVO426	0	0	0	9	3	4	13	7	7	12	4	11	0	0	0	38	0	34	0	0	16	26	15	17	6	29	4	0	7	1
DENOVO427	0	0	1	25	24	51	75	43	14	26	3	12	10	4	0	0	0	2	0	0	0	1	0	1	0	0	0	1	0	0
DENOVO429	0	0	0	0	0	0	0	0	0	0	0	0	0	0	0	0	1	106	1	0	16	3	6	4	2	15	34	21	12	56
DENOVO432	0	0	253	0	0	0	0	0	0	0	0	0	0	0	0	0	0	0	0	0	0	0	0	0	0	0	0	0	0	0
DENOVO434	0	0	23	24	22	15	47	42	6	18	29	8	13	5	0	0	0	0	0	0	0	0	0	0	0	0	0	0	0	0
DENOVO437	0	28	5	12	17	11	6	11	11	0	22	28	2	9	0	0	0	30	0	0	10	8	14	5	1	11	9	1	4	2
DENOVO439	0	0	43	2	4	20	3	1	1	22	1	0	3	5	0	7	0	17	0	0	36	7	11	23	4	2	24	1	3	10
DENOVO440	0	0	0	15	25	145	0	0	18	0	7	7	0	5	0	14	0	0	0	0	0	0	0	0	0	0	0	0	0	0
DENOVO441	0	81	71	85	99	74	41	20	45	84	45	125	27	7	0	23	0	211	257	0	132	5	3	1	11	38	32	3	1	2
DENOVO442	0	0	0	13	82	6	13	28	13	0	20	21	0	39	0	0	0	5	0	0	4	0	0	0	0	0	0	11	32	2
DENOVO443	0	0	0	0	0	0	0	0	0	0	0	0	0	0	0	0	0	0	12	103	19	22	30	7	1	1	13	10	7	4
DENOVO444	0	0	14	0	0	0	0	0	0	0	0	0	0	0	0	0	0	0	0	0	0	4	0	10	5	21	5	61	94	19
DENOVO445	0	0	48	19	13	6	33	9	0	9	0	5	1	0	0	0	0	38	0	0	25	5	0	1	5	1	9	3	0	3
DENOVO447	61	75	4	1	0	1	6	0	1	9	0	0	0	0	0	0	0	14	27	0	3	0	0	0	0	5	1	1	2	6
DENOVO449	0	0	0	19	104	15	0	0	21	14	60	4	4	6	0	0	0	0	0	0	0	0	0	0	0	0	0	0	0	0
DENOVO451	0	0	1	19	71	12	7	14	29	0	53	15	4	118	0	0	0	0	0	0	1	0	0	0	0	3	0	16	51	4
DENOVO454	0	0	28	16	8	8	9	18	5	5	7	4	7	3	0	12	0	11	0	0	14	5	1	4	4	4	11	6	11	8
DENOVO455	0	0	35	6	4	10	1	6	5	8	23	23	11	13	0	0	52	0	0	0	0	0	0	0	0	0	0	4	3	2
DENOVO456	0	0	0	0	0	0	0	0	0	0	0	0	0	0	0	0	0	0	0	0	0	0	0	0	17	6	178	0	0	0
DENOVO457	15	0	2	1	5	5	0	3	8	9	33	9	2	6	0	0	0	1	0	0	4	2	1	3	0	3	3	0	0	0
DENOVO459	0	0	9	5	8	19	4	4	19	18	16	13	15	12	0	0	0	4	0	0	3	2	0	5	3	11	1	20	11	1
DENOVO462	0	0	5	26	12	10	0	5	0	14	5	11	9	6	0	0	0	11	0	0	0	0	0	8	4	10	10	24	9	14
DENOVO463	0	0	1	11	14	6	0	2	5	1	23	9	2	1	0	0	0	40	0	0	30	0	0	3	0	14	23	0	6	1
DENOVO464	163	0	0	0	0	0	0	3	0	0	1	1	0	1	0	0	0	0	0	0	0	0	0	4	0	0	1	3	0	0
DENOVO465	0	0	0	11	164	12	14	52	25	2	68	25	14	170	0	0	0	0	0	0	0	0	0	1	0	9	0	16	106	5
DENOVO466	0	0	0	6	22	3	2	4	7	27	10	11	15	23	0	15	0	0	0	0	0	0	0	0	0	0	0	17	1	20
DENOVO468	0	0	1	4	15	2	0	0	21	0	4	4	5	3	0	0	46	43	0	0	10	4	10	3	5	7	2	2	0	0
DENOVO469	0	0	2	3	7	9	10	0	3	5	0	3	0	0	0	26	65	1	6	0	6	3	2	6	0	0	1	6	11	5
DENOVO472	0	0	4	4	6	4	0	3	3	4	16	2	3	14	0	0	0	4	33	0	7	10	6	13	0	14	10	5	16	10
DENOVO473	0	0	9	0	9	15	1	2	11	9	5	16	1	13	0	0	0	6	0	0	7	0	0	14	0	17	7	7	15	10
DENOVO474	0	0	7	3	10	16	4	3	3	24	0	6	2	2	0	0	0	7	0	0	18	6	0	17	5	9	12	9	6	18
DENOVO475	0	0	0	0	0	0	0	0	0	0	0	0	0	0	0	0	0	0	85	0	10	1	6	3	5	10	1	30	17	5
DENOVO476	0	0	0	0	47	14	0	0	0	10	49	0	2	15	0	0	0	2	0	0	3	1	8	10	0	4	1	0	0	0
DENOVO477	0	0	0	8	31	83	9	23	43	29	100	69	37	133	0	0	0	213	46	0	113	41	46	150	37	241	282	26	41	253
DENOVO483	0	0	0	0	0	0	0	0	0	0	0	0	0	0	0	134	0	0	0	0	0	0	0	0	0	0	0	5	11	12
DENOVO487	0	0	1	0	0	5	0	0	0	0	0	4	0	0	0	268	0	0	72	0	1478	0	0	0	0	0	0	0	0	0
DENOVO488	0	0	0	0	0	0	0	0	0	0	0	0	0	0	0	0	0	0	0	0	0	0	0	0	0	0	0	100	36	22
DENOVO489	0	104	28	3	4	6	11	1	0	0	0	0	1	3	0	0	0	0	0	0	0	0	0	0	0	0	0	0	0	1
DENOVO490	320	371	291	16	23	217	9	6	43	101	56	77	128	76	0	0	0	5	4	0	4	0	0	4	1	2	2	0	0	5
DENOVO492	0	0	0	0	0	0	0	0	0	0	0	0	0	0	152	0	0	0	0	0	0	0	0	0	0	0	0	0	0	0
DENOVO493	0	26	11	1	6	0	4	17	0	22	40	8	2	22	0	0	0	0	0	0	0	0	0	0	0	0	0	0	3	0
DENOVO494	0	14	31	39	129	25	25	24	10	12	7	11	0	6	0	0	0	6	0	0	8	2	2	0	1	5	10	2	4	5
DENOVO495	0	0	0	0	0	0	0	0	0	0	0	0	0	0	0	0	0	0	0	0	0	0	0	34	31	33	38	7	7	6
DENOVO496	0	0	26	1	2	12	2	8	17	0	0	5	15	55	0	0	0	0	0	0	0	0	0	0	0	0	0	0	0	0
DENOVO497	0	0	296	50	22	3	36	0	84	252	15	5	1	0	0	0	0	0	0	0	66	15	5	1	3	1	43	0	0	0
DENOVO500	0	0	11	27	7	5	23	9	2	3	1	0	16	2	0	0	0	0	8	0	1	5	3	4	0	5	4	5	0	4
DENOVO502	0	0	0	21	13	5	2	1	2	7	7	0	17	23	0	0	0	0	0	0	0	0	0	2	1	5	20	11	2	2
DENOVO505	0	0	0	22	28	4	10	10	2	5	7	1	20	12	0	0	0	9	0	0	2	0	0	0	1	1	0	6	9	3
DENOVO506	0	359	302	285	1102	139	161	289	72	86	102	109	26	25	0	1	0	44	0	0	91	9	14	3	7	55	70	33	14	58
DENOVO508	0	0	0	0	0	0	0	0	0	0	0	0	0	0	130	0	0	0	0	0	0	0	0	0	0	2	0	1	0	1
DENOVO509	0	0	0	0	0	12	44	18	70	0	0	5	0	0	0	0	0	0	0	0	0	0	0	0	0	0	0	0	0	0
DENOVO510	0	0	12	1	5	14	0	1	16	4	42	7	2	16	0	0	0	0	0	0	4	0	0	0	0	0	0	7	6	0
DENOVO511	0	0	6	0	0	3	0	0	0	0	0	0	0	0	0	0	0	0	0	0	0	34	28	1	6	3	1	13	10	29
DENOVO512	0	0	368	22	47	36	25	36	47	1	2	12	16	23	0	0	0	26	0	0	17	8	10	52	16	48	55	14	17	54
DENOVO513	0	0	18	6	4	9	10	8	4	8	1	7	5	1	0	0	0	15	0	0	3	11	10	13	6	17	4	14	7	19
DENOVO514	0	0	6	1	2	8	3	10	3	5	17	1	4	7	0	0	0	5	0	0	8	3	13	5	1	18	1	2	11	0
DENOVO515	0	0	1	0	0	0	0	0	0	0	1	0	0	0	0	0	0	2	0	0	0	0	0	2	1	8	0	31	71	17
DENOVO521	0	0	17	3	2	0	4	1	0	5	2	4	4	2	0	0	0	0	34	0	0	1	0	7	1	0	1	23	3	7
DENOVO524	0	0	0	87	638	51	139	668	159	47	390	134	183	744	0	2	0	45	4	0	13	18	1	1	1	76	0	469	478	42
DENOVO525	0	0	0	0	0	0	0	0	0	0	0	0	0	0	0	0	0	11	0	0	21	0	0	18	0	11	0	6	51	3
DENOVO526	0	0	1	5	6	6	1	7	2	0	16	1	3	17	0	0	0	5	0	0	4	3	0	3	0	10	0	4	29	8
DENOVO527	0	0	9	20	8	24	1	3	1	32	14	0	14	2	0	0	0	2	1	0	6	1	1	0	21	26	10	0	0	1
DENOVO528	0	0	0	5	52	4	3	27	12	0	36	6	5	35	0	0	0	6	0	0	3	0	0	0	0	0	0	39	43	4
DENOVO534	0	0	3	0	1	3	9	1	0	10	5	1	2	5	0	0	0	4	0	0	5	2	0	9	4	5	10	0	2	1
DENOVO538	0	0	71	29	31	28	4	13	15	4	0	20	11	11	0	0	0	28	0	0	56	6	10	26	14	30	39	56	22	45
DENOVO541	0	82	5	0	1	3	2	2	7	0	0	5	0	1	0	0	0	0	0	0	0	1	5	4	0	0	2	1	0	0
DENOVO543	0	0	0	3	61	1	4	9	2	1	37	11	2	11	0	0	0	4	0	0	1	0	0	2	0	33	0	10	18	1
DENOVO544	0	100	105	15	38	50	8	6	1	564	396	202	9	12	0	22	0	8	9	0	30	185	292	85	65	222	401	2	3	9
DENOVO546	0	0	0	0	0	0	0	0	0	0	0	0	0	0	0	0	0	0	0	0	0	0	0	0	16	31	62	0	0	0
DENOVO547	0	0	0	0	0	0	0	0	0	0	0	0	0	0	0	71	0	2	0	0	23	0	0	5	0	0	0	0	5	5
DENOVO549	0	0	9	6	4	19	14	5	5	0	0	1	1	0	0	0	0	5	0	0	11	2	0	14	4	3	2	0	0	8
DENOVO551	0	0	66	2	32	3	5	32	18	85	269	48	15	83	0	0	0	12	60	0	73	4	3	13	6	26	12	13	70	98
DENOVO552	0	0	3	0	1	6	0	2	0	1	4	2	0	8	0	0	0	9	0	0	8	1	0	6	0	8	1	6	28	10
DENOVO553	0	0	1	1	2	3	7	1	2	2	0	1	0	0	0	0	0	6	0	0	9	3	5	14	3	4	5	11	3	14
DENOVO556	0	0	31	4	0	5	34	3	16	0	0	0	7	3	0	0	0	0	0	0	0	0	0	0	0	0	0	0	0	0
DENOVO561	0	0	15	0	0	0	0	0	0	0	0	0	0	0	0	0	0	89	1	0	37	147	146	29	47	158	173	376	659	489
DENOVO563	0	0	1	10	0	28	9	4	11	11	7	13	4	1	0	0	0	1	1	0	0	0	0	0	1	0	0	0	0	0
DENOVO564	0	0	0	1	1	7	10	4	1	13	10	10	4	4	0	26	0	4	0	0	1	0	0	3	0	0	1	0	0	0
DENOVO566	0	0	0	0	0	0	0	0	0	0	0	0	0	0	0	0	0	15	0	0	11	0	7	0	1	0	0	30	19	17
DENOVO567	0	0	1	10	52	11	2	14	6	0	28	9	5	54	0	0	0	5	0	0	2	0	0	0	0	0	0	10	16	8
DENOVO568	4018	1107	356	5881	586	2349	5583	862	2895	5788	526	2192	6223	834	0	7393	776	263	3092	93	323	9117	5997	2493	2007	421	519	4766	671	1280
DENOVO569	0	46	49	0	0	0	0	0	0	0	0	0	0	0	0	0	0	0	0	0	0	0	0	0	0	0	0	0	0	0
DENOVO576	0	0	23	7	8	2	0	3	2	0	6	4	4	1	0	0	0	1	0	0	10	0	0	2	1	9	6	6	0	4
DENOVO578	0	2	40	33	16	0	59	16	0	0	0	14	29	7	0	0	0	12	1	0	0	13	0	20	11	6	34	0	0	0
DENOVO586	0	1	13	1	4	5	0	0	2	1	7	2	2	5	0	0	0	19	1	0	11	1	0	11	1	0	0	2	1	3
DENOVO587	0	0	19	1	1	3	12	1	0	6	3	3	8	1	0	0	0	0	0	0	0	0	0	1	0	0	0	5	12	4
DENOVO589	0	0	11	5	1	0	1	3	0	4	0	0	1	0	0	0	0	8	0	0	0	4	8	5	1	2	18	11	6	17
DENOVO590	0	0	9	3	6	9	5	6	0	8	18	8	0	0	0	0	0	0	0	0	0	0	0	0	0	0	0	1	0	0
DENOVO591	0	0	244	29	118	80	30	155	100	58	385	70	32	132	0	0	0	92	31	0	93	28	37	80	51	362	178	434	1283	356
DENOVO592	0	0	3	0	0	3	6	2	0	26	16	5	3	0	0	0	0	17	0	0	3	8	5	3	3	6	12	0	0	17
DENOVO594	0	0	0	0	1	30	0	0	10	0	10	4	1	15	0	0	0	0	0	0	0	0	0	0	0	0	0	0	0	0
DENOVO595	0	0	0	0	0	0	0	0	0	0	0	0	0	0	0	2	0	22	0	0	14	17	0	59	314	73	11	168	32	356
DENOVO596	0	0	4	0	0	2	2	1	9	4	6	5	3	11	0	23	0	1	0	0	0	0	0	0	0	0	0	0	0	0
DENOVO597	2	1	5	58	0	19	38	2	25	24	0	17	61	3	0	9	0	3	1	0	0	165	45	26	33	2	7	87	1	13
DENOVO598	0	0	72	36	13	23	58	5	3	99	3	12	24	0	0	0	0	26	0	0	54	25	0	25	44	4	40	81	22	97
DENOVO599	0	0	5	0	1	48	0	0	6	0	0	12	0	0	0	0	0	0	0	0	0	0	0	0	0	0	0	0	0	0
DENOVO600	0	0	0	12	1	0	0	0	0	0	0	0	0	0	0	0	0	34	0	0	5	1	0	2	16	6	31	0	0	3
DENOVO603	0	0	0	0	0	0	0	0	0	0	0	0	0	0	0	0	0	25	0	0	0	0	0	5	11	4	98	0	0	0
DENOVO604	0	0	0	1	0	0	0	0	0	0	0	0	0	0	0	0	0	1	0	0	10	7	7	5	1	16	3	5	10	6
DENOVO606	0	0	3	11	26	12	19	12	6	15	20	13	7	16	0	0	0	4	0	0	8	1	0	1	1	1	0	13	36	10
DENOVO609	0	0	1	0	4	1	8	34	11	0	8	0	0	10	0	0	0	5	0	0	3	0	0	1	1	16	0	2	13	3
DENOVO611	0	0	2	12	28	10	21	22	5	9	19	9	11	30	0	0	0	11	2	0	8	1	1	0	0	6	2	9	16	8
DENOVO612	0	0	4	2	0	3	6	2	0	4	1	0	1	0	0	15	0	1	0	0	3	0	0	0	2	12	0	1	0	9
DENOVO613	0	0	38	26	7	0	21	0	0	0	0	0	21	1	0	0	0	38	8	0	4	17	3	190	153	8	283	0	0	0
DENOVO614	0	0	15	4	9	28	23	9	3	4	3	6	9	4	0	0	0	14	0	0	103	8	14	113	19	32	148	9	9	34
DENOVO615	0	0	0	9	5	6	17	13	0	5	0	2	6	0	0	0	0	0	0	0	0	0	0	0	0	0	0	0	0	0
DENOVO616	0	0	6	6	20	11	2	19	25	4	6	1	4	4	0	167	208	4	96	0	16	4	54	8	5	49	4	8	23	2
DENOVO618	0	0	0	0	0	0	0	0	0	0	0	0	0	0	0	0	0	0	0	0	0	14	9	0	18	11	1	12	2	14
DENOVO620	0	0	4	0	1	7	0	0	9	0	0	2	0	0	0	0	0	3	0	0	11	0	0	5	2	1	7	3	1	4
DENOVO621	0	0	3	0	0	0	0	0	0	0	1	0	0	0	0	0	0	3	1	0	6	15	9	24	11	13	32	2	1	13
DENOVO622	0	0	12	7	1	9	7	7	0	25	6	3	47	14	0	0	0	2	0	0	7	0	2	10	11	6	8	23	9	15
DENOVO623	0	0	0	1	4	0	1	4	10	0	2	7	7	20	0	0	0	3	0	0	0	1	0	0	0	2	0	6	7	1
DENOVO624	0	0	48	13	31	8	27	16	3	3	3	1	4	8	0	0	0	9	0	0	57	9	17	28	12	43	46	56	53	96
DENOVO626	0	0	44	0	0	2	5	6	3	0	1	0	0	0	0	0	0	0	0	0	0	0	0	0	0	0	0	0	0	0
DENOVO627	0	0	1	3	18	6	0	2	9	0	21	5	0	24	0	0	0	3	0	0	1	0	0	0	0	1	0	4	23	1
DENOVO628	0	0	13	5	13	9	2	1	36	21	39	48	7	15	0	0	0	3	1	0	48	10	14	23	2	50	15	52	121	30
DENOVO629	0	0	24	7	2	5	1	0	3	0	1	2	4	1	0	0	0	0	0	0	4	0	0	0	0	0	0	2	2	0
DENOVO631	0	56	1	8	15	5	40	22	1	37	3	0	97	17	173	0	0	1	90	0	0	0	1	0	1	0	0	3	4	0
DENOVO632	0	4	27	6	10	9	2	2	0	2	0	0	2	0	0	0	0	1	0	0	13	5	3	1	0	4	36	4	2	5
DENOVO633	0	1	2	12	70	11	3	38	32	8	67	7	5	92	0	2	26	14	3	14	0	4	1	2	0	31	0	14	64	11
DENOVO634	0	0	1	6	13	2	5	10	2	0	6	1	12	5	0	0	0	11	0	0	1	3	0	0	2	3	0	87	13	3
DENOVO635	0	0	0	0	10	0	0	1	3	0	25	0	0	26	0	0	0	0	0	0	0	0	0	0	0	1	0	2	37	3
DENOVO636	0	0	0	0	0	0	0	0	0	0	0	0	0	0	0	20	0	0	0	0	25	0	0	0	0	0	0	2	6	3
DENOVO637	0	0	1	9	15	11	8	6	9	14	25	2	14	15	0	0	0	18	0	0	8	6	2	2	10	19	1	53	17	18
DENOVO639	0	0	20	18	6	1	6	3	1	3	3	0	3	1	0	0	0	2	1	0	16	2	5	4	2	1	9	11	4	16
DENOVO640	0	0	3	0	0	0	0	0	0	0	0	0	0	0	0	0	0	2	0	0	8	0	12	0	0	12	0	1	9	8
DENOVO641	0	0	8	5	35	24	0	11	1	0	2	1	0	0	0	0	0	57	37	0	14	41	61	16	8	130	41	32	83	36
DENOVO642	0	0	29	20	24	26	54	34	21	19	17	0	4	2	0	0	0	3	0	0	63	10	7	9	11	3	23	1	0	2
DENOVO643	0	5	0	3	2	5	4	8	2	0	5	13	6	3	0	0	9	3	17	0	7	4	0	10	0	2	1	5	2	0
DENOVO644	0	0	2	3	1	5	13	1	0	24	8	10	2	2	0	0	0	0	0	0	3	19	14	2	2	8	27	0	0	1
DENOVO646	0	0	4	0	0	0	0	0	0	0	0	0	0	0	0	0	0	50	1	0	0	2	6	79	55	8	484	0	0	0
DENOVO649	0	0	70	21	42	71	94	82	20	38	35	43	31	19	0	0	0	125	0	0	76	42	33	39	18	19	155	72	61	200
DENOVO650	0	0	1	0	0	1	0	0	0	0	0	0	0	1	0	1692	1106	245	809	193	247	320	535	776	705	1300	495	185	231	309
DENOVO651	0	0	0	18	110	22	25	57	37	9	63	20	43	141	0	0	0	16	0	0	3	3	1	0	0	20	0	123	115	15
DENOVO654	0	0	0	7	5	2	4	4	0	2	2	0	7	12	0	0	0	1	0	0	1	0	0	0	0	0	0	0	0	0
DENOVO656	0	0	0	0	0	0	0	0	0	0	0	0	0	0	0	0	0	667	0	0	60	63	71	62	126	433	230	270	283	429
DENOVO657	0	0	0	2	8	5	2	8	3	0	8	3	5	9	0	31	9	16	13	7	11	15	17	20	10	89	4	43	44	12
DENOVO658	0	0	0	0	2	0	0	3	3	0	2	2	0	43	0	0	0	0	0	0	0	0	0	0	0	0	0	0	0	1
DENOVO659	0	120	82	44	38	155	51	35	25	31	1	83	29	14	0	0	0	0	0	0	17	6	18	13	7	1	11	20	21	62
DENOVO660	0	0	1	0	0	0	0	0	0	0	0	0	0	0	0	0	0	0	0	0	0	9	1	0	20	21	0	2	0	9
DENOVO661	0	0	56	44	146	45	25	53	12	15	36	34	26	44	0	0	0	12	7	0	18	31	48	3	13	43	16	66	76	82
DENOVO662	0	0	0	1	0	1	0	3	0	0	0	1	2	4	0	0	0	0	0	0	0	0	0	1	0	3	1	16	10	4
DENOVO663	0	0	5	2	3	5	0	0	0	7	3	3	0	0	0	0	0	4	0	0	1	19	6	9	12	5	20	18	3	25
DENOVO664	0	0	1	0	0	3	0	4	2	0	0	1	0	0	0	0	0	2	0	0	8	0	13	2	0	2	0	2	3	4
DENOVO667	0	0	0	0	1	2	0	0	1	3	0	16	0	0	0	0	0	1	0	0	2	0	0	4	0	0	0	0	1	11
DENOVO668	0	0	17	48	5	15	57	9	11	225	19	22	57	2	0	0	0	11	0	0	2	1	1	0	1	2	4	2	1	7
DENOVO670	0	0	41	0	0	0	0	0	0	0	0	0	0	0	0	0	0	0	0	0	0	0	0	0	0	0	0	0	0	0
DENOVO671	0	0	4	1	2	13	2	0	2	0	2	0	0	1	0	0	0	1	0	0	1	3	0	0	0	6	0	0	5	0
DENOVO674	0	115	31	10	11	3	14	14	9	13	1	3	20	4	0	0	0	12	10	0	5	8	5	2	3	8	14	17	11	21
DENOVO675	0	0	4	5	1	3	1	0	2	3	0	0	10	1	0	0	0	0	0	0	5	1	0	0	0	0	1	3	0	1
DENOVO677	0	0	0	0	0	0	0	0	0	1	1	0	0	4	0	0	0	0	0	0	0	11	4	0	4	2	0	17	3	0
DENOVO678	0	0	0	9	0	6	5	0	5	5	0	7	7	0	0	0	0	0	0	0	0	8	5	1	2	0	0	15	0	0
DENOVO680	0	0	26	35	6	0	33	9	0	0	0	2	3	2	0	0	0	2	0	0	2	1	0	3	6	0	11	0	0	0
DENOVO681	0	0	0	0	0	3	1	0	0	0	0	5	0	2	0	0	0	0	0	0	0	3	10	74	0	0	1	0	0	0
DENOVO682	225	452	72	43	107	239	57	108	364	49	56	92	53	73	0	3002	1206	127	1585	171	120	148	424	285	53	131	50	113	167	158
DENOVO683	0	0	5	1	1	5	0	0	2	5	1	0	15	2	0	0	0	0	0	0	0	0	0	0	0	0	0	0	0	0
DENOVO684	206	45	25	55	62	51	18	7	16	84	31	8	29	12	0	54	0	13	33	0	18	4	13	3	2	2	1	17	13	44
DENOVO685	0	0	5	0	1	3	1	0	0	0	3	3	1	2	0	0	0	126	8	0	17	1	5	21	1	6	49	10	6	58
DENOVO686	0	0	0	1	0	1	0	0	0	2	1	1	1	1	0	0	0	3	0	0	0	12	2	6	7	4	18	0	1	7
DENOVO687	370	0	973	0	0	594	68	67	0	6	22	767	0	0	0	0	0	1	0	0	0	0	0	0	0	0	0	0	0	0
DENOVO688	0	0	15	23	101	27	24	70	25	12	224	54	34	107	0	8	0	69	9	0	26	5	1	25	5	94	20	50	60	31
DENOVO690	0	0	0	0	0	0	0	0	4	0	0	0	0	0	0	0	0	0	9	0	0	9	0	1	5	3	2	3	0	0
DENOVO691	0	0	7	4	0	0	2	1	0	0	0	0	0	0	0	0	0	11	0	0	0	0	0	16	10	1	97	0	0	0
DENOVO693	0	0	0	33	0	8	12	0	8	9	0	5	15	2	0	0	0	0	0	0	0	18	4	5	4	0	0	10	0	3
DENOVO694	0	0	7	5	2	7	3	2	3	3	2	2	2	1	0	0	0	7	0	0	14	3	0	4	6	4	19	5	9	30
DENOVO695	0	0	49	105	35	119	167	37	3	532	62	11	164	21	0	0	0	133	23	0	107	28	28	76	56	22	133	25	2	37
DENOVO698	0	0	1	5	4	23	7	7	0	35	23	2	7	7	0	0	0	2	0	0	3	11	0	23	13	82	12	13	13	52
DENOVO700	0	0	4	152	130	158	62	38	25	155	79	109	144	76	0	0	0	0	0	0	1	0	0	2	0	0	1	0	0	0
DENOVO701	0	0	7	5	10	5	2	1	0	4	2	0	1	2	0	0	0	7	0	0	7	15	6	19	14	33	15	13	0	8
DENOVO702	0	1	19	3	4	9	4	2	3	4	0	1	1	1	0	0	0	3	1	0	8	3	1	0	0	2	0	6	2	22
DENOVO703	0	0	0	0	0	0	0	0	0	0	0	0	0	0	0	0	0	0	0	0	33	0	0	0	0	0	0	0	0	0
DENOVO704	0	0	0	20	0	5	5	0	2	2	0	2	10	1	0	0	0	0	0	0	0	7	1	2	2	0	0	6	1	0
DENOVO705	0	0	6	0	0	1	0	1	6	1	1	8	4	6	0	0	0	0	0	0	0	0	0	0	0	0	0	0	0	0
DENOVO707	0	0	0	3	56	2	0	8	0	0	28	3	1	9	0	0	0	2	0	0	0	0	0	2	0	21	0	4	28	2
DENOVO708	0	0	6	10	2	7	33	2	4	41	3	4	4	0	0	0	0	0	0	0	0	0	1	0	0	0	1	0	0	0
DENOVO709	0	85	847	163	160	275	23	41	191	126	194	95	49	70	0	72	0	434	0	0	235	77	86	56	20	65	90	117	112	179
DENOVO710	0	0	0	0	0	0	0	0	0	0	0	0	0	0	0	0	0	7	0	0	2	9	1	0	6	0	0	27	3	27
DENOVO711	0	0	67	33	16	22	11	14	9	71	15	22	23	21	0	0	0	148	0	0	82	14	13	5	23	1	31	23	11	23
DENOVO712	0	0	11	2	2	9	1	0	0	1	2	1	0	2	0	0	0	0	0	0	0	0	0	0	0	0	0	0	0	0
DENOVO713	0	0	0	0	1	0	0	0	0	0	0	0	0	0	0	0	0	0	0	0	0	2	10	1	0	12	0	3	3	0
DENOVO714	0	0	0	0	3	2	0	1	5	0	4	0	0	11	0	0	0	0	0	0	1	0	0	0	0	0	0	4	6	1
DENOVO715	0	0	0	0	0	0	0	0	0	0	0	0	0	0	0	0	0	0	0	0	0	9	4	0	4	13	0	2	0	11
DENOVO716	0	0	92	74	37	59	68	26	9	293	29	32	46	4	0	0	0	103	0	0	112	16	0	25	23	13	246	23	5	273
DENOVO719	0	0	0	0	1	1	0	2	1	0	2	0	4	13	0	0	0	3	0	0	0	0	0	0	0	0	0	0	9	2
DENOVO721	1	1	1	0	0	12	0	1	3	2	1	6	20	12	0	6	1	4	2	0	4	3	1	3	35	51	2	4	3	7
DENOVO722	0	0	0	8	16	4	2	6	13	9	14	2	14	4	0	0	0	5	0	0	2	11	1	1	9	10	0	46	5	5
DENOVO723	0	0	0	1	2	0	0	1	3	0	3	0	0	4	0	0	0	5	0	0	0	0	0	0	0	8	1	1	6	0
DENOVO725	0	0	19	2	217	107	0	51	293	2	199	192	2	271	0	0	0	49	0	0	8	0	2	7	0	92	0	16	333	62
DENOVO726	0	0	0	0	0	0	0	0	0	0	0	0	0	0	0	0	0	2	0	0	3	6	0	0	1	1	0	49	6	15
DENOVO728	0	0	39	91	180	21	23	11	5	13	17	8	4	9	0	9	0	25	0	0	11	1	0	1	5	6	0	11	14	22
DENOVO730	0	0	0	0	0	0	0	0	0	0	0	0	0	0	0	21	0	1	0	0	1	0	0	1	0	0	0	1	2	0
DENOVO732	4	0	0	47	25	13	38	35	2	18	5	11	50	30	0	0	0	9	0	0	3	45	49	9	9	18	6	37	19	28
DENOVO733	0	0	1	0	0	0	0	1	0	0	1	0	1	0	0	0	0	0	0	0	2	8	5	0	5	9	1	24	22	7
DENOVO734	0	0	1	1	51	14	1	5	29	0	31	23	2	33	0	0	0	4	0	0	2	1	0	0	0	4	0	11	40	4
DENOVO735	0	0	3	9	175	41	15	63	107	7	78	94	20	163	0	0	0	24	0	0	11	5	0	0	0	52	2	22	168	27
DENOVO736	0	0	0	0	0	0	0	0	0	0	0	0	0	0	0	0	0	0	6	0	5	1	0	0	0	0	0	40	20	35
DENOVO738	0	0	0	0	1	0	1	2	1	10	0	0	1	3	0	0	0	1	0	0	0	1	2	1	2	0	0	0	1	0
DENOVO739	0	0	0	0	0	0	0	0	0	0	0	0	0	0	0	0	0	0	0	0	7	0	0	0	1	8	6	0	0	5
DENOVO740	0	0	3	0	0	0	0	0	0	0	0	0	0	0	0	0	0	0	0	0	3	0	8	1	1	1	2	1	0	9
DENOVO741	0	0	26	4	6	4	8	3	0	8	0	1	11	10	0	0	0	12	1	0	2	9	2	1	3	4	2	5	1	20
DENOVO743	0	0	13	3	5	14	11	6	8	3	13	26	7	9	0	0	0	123	8	0	20	1	3	11	1	8	36	9	9	67
DENOVO744	0	0	6	9	7	4	8	8	12	2	14	3	2	21	0	0	0	4	1	0	2	0	1	0	0	4	0	2	12	4
DENOVO745	0	0	5	2	3	0	0	2	0	11	0	2	0	0	0	0	0	0	0	0	0	0	0	0	0	0	0	0	0	0
DENOVO746	0	0	161	50	4	0	101	14	0	0	0	5	18	1	0	0	0	17	0	0	1	3	0	17	8	0	63	0	0	0
DENOVO748	0	0	0	2	5	1	0	1	2	0	1	2	0	1	0	0	0	0	0	0	0	0	0	0	1	5	0	0	0	3
DENOVO749	0	0	0	5	8	2	5	9	1	2	7	1	0	3	0	0	0	0	1	0	0	3	1	0	1	1	0	3	1	0
DENOVO750	0	0	0	20	189	28	35	71	42	3	62	51	50	125	0	1	0	17	0	0	3	3	1	0	1	20	0	136	87	19
DENOVO751	0	0	0	2	0	8	4	1	1	0	2	1	8	0	0	0	0	0	0	0	0	0	0	0	0	0	0	0	0	0
DENOVO752	0	0	11	15	2	1	4	1	1	0	1	0	2	2	0	0	0	5	0	0	4	0	2	2	0	2	2	4	3	6
DENOVO754	0	0	0	0	0	0	0	0	0	2	0	0	0	0	0	0	0	0	0	0	41	0	0	0	0	0	0	0	1	0
DENOVO755	0	0	12	13	7	9	13	11	2	10	2	5	14	5	0	0	0	22	0	0	84	8	6	20	7	3	3	12	3	54
DENOVO757	0	0	8	26	5	0	14	3	0	0	0	0	0	0	0	0	0	0	0	0	0	0	0	0	0	0	0	0	0	0
DENOVO758	0	0	0	0	0	0	0	0	0	0	0	0	0	0	0	0	0	0	0	0	0	0	0	0	0	0	0	13	3	10
DENOVO759	0	0	1	3	0	0	0	0	0	0	2	1	0	0	0	0	0	1	0	0	5	0	0	2	0	2	0	1	0	4
DENOVO761	0	0	0	0	0	0	0	0	0	0	0	0	0	0	0	0	0	103	0	0	3	3	0	103	102	10	832	0	0	0
DENOVO762	0	0	22	24	27	20	10	4	6	8	5	5	4	12	0	0	0	15	129	0	29	26	10	38	9	16	49	49	24	23
DENOVO763	0	0	10	9	0	0	11	0	0	0	0	0	2	0	0	0	0	1	0	0	0	0	0	7	6	1	11	0	0	0
DENOVO764	0	0	1	75	59	22	56	22	8	29	19	32	76	52	0	60	2	18	31	0	29	61	42	61	54	94	4	75	32	9
DENOVO765	0	0	0	3	5	1	12	29	2	22	7	8	4	2	0	0	0	14	10	0	7	3	0	0	0	3	5	17	33	32
DENOVO768	0	0	20	0	0	0	0	0	0	0	0	0	0	0	0	0	0	0	0	0	0	0	0	0	0	0	0	0	0	0
DENOVO769	0	0	0	0	5	0	0	1	1	0	5	2	1	3	0	0	0	0	0	0	0	0	0	4	0	0	1	0	0	0
DENOVO770	0	0	9	3	4	3	5	4	0	16	3	8	0	1	0	0	0	73	1	0	67	12	1	3	3	4	79	0	1	23
DENOVO771	0	0	0	12	1	2	5	3	0	4	0	1	16	2	0	24	0	6	3	0	11	63	42	70	110	32	31	18	5	7
DENOVO774	0	0	10	13	0	0	1	0	0	2	0	0	0	0	0	0	0	3	0	0	0	0	0	0	4	1	4	2	1	2
DENOVO775	0	0	17	3	106	45	1	39	73	1	58	75	8	74	0	0	0	10	0	0	4	2	3	3	0	30	2	20	73	7
DENOVO776	0	0	0	1	0	0	1	0	2	0	0	1	0	0	0	0	0	0	0	0	0	4	1	35	0	0	1	0	0	0
DENOVO777	0	0	0	3	0	1	0	0	0	4	5	1	1	0	0	0	0	0	0	0	0	9	0	8	6	1	1	21	0	0
DENOVO778	0	0	0	0	0	0	0	0	0	0	0	0	0	0	0	0	0	0	0	0	65	0	0	8	7	0	98	30	5	74
DENOVO779	0	0	53	93	70	183	0	0	5	0	0	0	0	0	0	0	0	40	0	0	15	2	31	16	16	91	24	99	59	51
DENOVO780	0	0	1	0	3	3	1	4	9	0	4	5	0	0	0	0	0	0	0	0	0	0	0	0	0	0	0	0	0	0
DENOVO781	0	0	0	0	0	0	0	0	1	0	0	13	0	0	0	0	0	46	0	0	2	0	0	0	0	0	2	0	0	4
DENOVO782	0	0	0	0	1	0	0	0	1	0	0	0	0	4	0	0	0	0	0	0	1	0	0	0	0	0	0	13	9	0
DENOVO783	171	77	278	51	30	12	9	6	62	4	12	4	0	3	0	31	0	97	0	0	13	556	743	21	24	53	99	76	53	243
DENOVO784	0	0	9	3	3	1	4	0	1	0	0	3	0	0	0	0	0	48	0	0	10	2	2	0	3	1	8	11	1	23
DENOVO785	0	0	0	0	0	0	0	0	0	0	0	0	0	0	0	0	0	0	0	0	0	0	0	0	3	1	0	8	5	2
DENOVO786	0	0	0	0	0	3	0	0	0	0	1	0	0	0	0	0	0	1	1	0	9	2	2	3	0	0	4	7	5	14
DENOVO787	0	0	0	0	0	0	4	0	5	3	1	1	3	0	0	0	0	0	0	0	0	1	0	2	0	0	1	2	0	0
DENOVO788	0	0	13	0	1	2	0	0	0	0	0	0	0	0	0	0	0	1	0	0	0	4	0	8	2	3	6	0	6	22
DENOVO789	0	0	1	0	1	4	0	0	0	0	2	0	0	0	0	0	0	2	0	0	1	2	0	1	0	1	4	0	2	1
DENOVO792	0	0	0	0	0	0	0	0	0	0	0	0	0	0	0	0	0	7	0	0	0	2	0	0	1	0	0	10	3	13
DENOVO793	0	0	1	72	331	12	60	127	24	6	22	38	24	81	0	0	0	0	0	0	0	0	1	1	0	1	0	44	74	5
DENOVO794	0	0	4	0	2	5	2	0	3	0	5	4	1	4	0	0	0	16	1	0	4	0	0	2	0	1	6	0	1	10
DENOVO795	0	0	1	3	44	6	2	34	7	1	42	13	4	79	0	0	0	3	0	0	1	1	0	0	0	1	0	13	42	6
DENOVO796	0	0	2	0	17	11	2	12	11	2	9	4	11	1	0	162	0	2	56	0	13	8	37	8	1	43	0	6	29	1
DENOVO797	0	0	7	0	0	2	0	1	1	2	5	9	1	10	0	0	0	28	3	1	3	0	2	2	0	1	4	2	1	22
DENOVO798	0	2	14	57	18	128	42	9	41	258	86	42	280	78	0	74	3	3	23	0	8	1125	721	180	227	69	20	556	113	47
DENOVO800	0	0	0	0	0	0	0	0	0	0	0	0	0	0	0	0	0	15	0	0	0	0	0	0	0	0	0	3	0	7
DENOVO801	12	0	1	0	0	0	0	0	0	0	0	0	0	0	0	0	0	0	0	0	0	0	0	1	0	0	0	0	2	0
DENOVO802	0	0	0	0	0	0	0	0	0	0	0	0	0	0	0	0	0	0	0	0	11	2	4	0	0	0	0	0	0	0
DENOVO803	0	0	1	177	57	63	111	55	123	41	38	78	113	101	0	8	0	0	12	0	2	43	5	6	3	5	2	150	43	21
DENOVO804	0	0	4	8	0	5	12	4	2	15	1	7	7	0	0	0	0	0	0	0	182	2	0	37	4	0	5	39	2	13
DENOVO805	0	0	0	4	1	2	5	0	0	5	1	1	0	1	0	0	0	2	0	0	3	8	2	7	3	1	5	10	0	2
DENOVO806	0	0	3	4	2	0	1	1	0	6	0	1	0	0	0	0	0	0	0	0	0	0	12	0	1	0	8	0	0	0
DENOVO807	0	0	0	0	0	0	0	0	0	0	0	0	0	0	0	0	0	0	0	0	0	0	0	0	0	0	0	1	13	2
DENOVO809	0	0	0	1	8	2	3	3	3	0	9	0	0	7	0	0	0	1	0	0	0	0	0	0	0	2	0	14	1	2
DENOVO810	0	0	0	1	2	1	1	0	3	1	1	3	1	0	0	0	0	0	0	0	0	6	8	40	0	0	0	0	0	0
DENOVO811	0	0	6	6	4	8	3	1	1	1	3	2	1	0	0	0	0	6	0	0	3	1	1	1	0	3	3	4	2	4
DENOVO812	0	0	0	2	18	0	0	6	2	0	8	0	1	6	0	0	0	0	0	0	0	0	0	0	0	0	0	3	0	0
DENOVO813	0	0	0	0	0	0	0	0	0	0	0	0	0	0	0	0	0	10	0	0	0	1	0	4	6	0	52	0	0	0
DENOVO814	0	0	10	10	17	13	4	2	11	2	7	11	1	6	0	0	0	9	1	0	41	4	1	5	2	1	13	3	6	30
DENOVO815	0	0	0	0	14	4	0	4	1	0	12	2	1	9	0	0	0	0	0	0	1	0	0	0	0	2	0	3	11	1
DENOVO816	0	0	48	33	57	38	23	28	11	22	30	2	14	24	0	0	0	4	0	0	3	9	0	4	5	19	5	39	21	30
DENOVO817	0	0	1	11	25	55	15	4	20	46	143	7	9	11	0	2	0	42	0	0	17	3	0	8	0	4	10	27	47	8
DENOVO818	0	0	0	2	1	3	2	0	0	7	0	0	0	0	0	0	0	0	0	0	0	0	0	4	3	0	4	0	0	0
DENOVO819	0	0	2	0	4	2	0	0	1	3	3	1	0	0	0	0	0	0	0	0	0	0	0	0	0	0	0	0	0	0
DENOVO820	0	0	7	7	3	0	7	0	0	4	2	1	3	0	0	0	0	0	0	0	2	1	2	0	0	1	0	4	0	4
DENOVO821	0	0	3	5	2	2	0	0	2	1	0	2	1	0	0	0	0	21	0	0	15	0	1	1	1	0	1	2	0	6
DENOVO823	14	0	0	0	0	0	0	0	0	0	0	0	0	0	0	0	0	0	0	0	0	0	0	0	0	0	0	0	0	0
DENOVO826	0	0	0	0	15	0	0	5	2	1	1	3	4	6	0	0	0	0	0	0	0	3	2	2	1	1	0	26	4	0
DENOVO827	0	1	0	0	0	0	0	0	0	0	2	0	0	0	0	100	346	116	52	52	56	38	610	255	16	623	100	84	696	155
DENOVO828	0	0	2	0	0	1	0	0	0	1	0	0	0	0	0	0	0	0	0	0	66	0	0	1	0	0	0	3	0	1
DENOVO830	5	1	16	59	4	171	83	13	151	48	4	106	111	7	0	112	1	10	42	0	11	289	195	270	137	19	53	91	14	61
DENOVO831	0	0	2	6	9	3	7	3	4	5	8	6	0	8	0	0	0	4	0	0	5	0	0	1	0	4	0	11	17	13
DENOVO834	0	0	115	55	111	114	57	44	40	41	72	43	48	41	0	0	0	122	47	0	45	23	25	14	15	30	92	62	41	97
DENOVO837	0	0	7	5	2	0	10	2	0	0	0	1	2	0	0	0	0	1	0	0	0	0	0	3	2	0	8	0	0	0
DENOVO838	0	0	0	1	1	2	0	0	3	0	0	0	0	0	0	0	0	0	0	0	0	1	0	0	0	0	2	1	0	2
DENOVO839	0	0	0	0	0	0	0	0	0	0	0	0	0	0	0	0	0	0	0	0	0	0	0	0	0	0	0	1	3	8
DENOVO840	0	0	0	8	73	6	8	36	15	0	55	13	4	110	0	0	0	3	0	0	0	0	0	1	0	3	0	13	74	4
DENOVO841	0	0	0	53	0	14	33	1	3	19	0	12	79	4	0	31	0	1	7	0	5	94	35	30	57	0	8	39	0	4
DENOVO842	0	0	0	0	0	0	0	0	0	0	0	0	0	0	0	0	0	0	0	0	0	4	0	0	1	2	2	1	0	4
DENOVO843	0	0	3	1	5	0	1	13	1	0	7	1	0	2	0	0	0	3	0	0	1	0	0	1	0	8	0	1	10	2
DENOVO844	0	0	0	22	30	9	22	5	8	5	9	29	11	22	0	2	0	1	0	0	3	6	6	5	4	6	0	41	8	4
DENOVO845	0	0	11	0	0	0	0	0	0	0	0	0	0	0	0	0	0	0	0	0	0	0	0	0	0	0	0	0	0	0
DENOVO846	0	0	2	0	6	2	0	0	0	1	2	0	3	1	0	0	0	6	0	0	0	1	0	1	0	0	0	18	2	3
DENOVO847	0	0	0	0	0	0	0	0	0	0	0	0	0	0	0	30	0	130	17	0	346	1	3	15	9	21	5	16	15	17
DENOVO850	0	0	0	0	0	0	0	0	0	0	0	0	0	0	0	0	0	0	0	0	0	0	0	0	0	0	0	0	2	13
DENOVO853	0	0	0	0	1	0	0	4	0	0	5	2	0	1	0	0	0	0	0	0	0	0	0	0	0	0	0	0	0	0
DENOVO854	0	0	1	0	4	2	1	0	0	0	2	0	0	0	0	0	0	1	0	0	12	3	0	0	0	0	6	3	0	2
DENOVO855	0	0	1	1	1	0	0	0	0	0	0	0	0	0	0	0	0	3	0	0	3	3	2	5	2	0	1	1	1	1
DENOVO856	0	0	7	353	234	150	268	129	123	128	172	200	244	143	0	71	1	15	16	0	16	157	118	115	62	95	15	334	140	61
DENOVO857	0	0	3	1	0	1	0	0	0	0	1	0	0	0	0	0	0	0	0	0	3	0	0	0	0	0	2	0	2	6
DENOVO858	0	0	21	8	21	3	12	17	6	3	3	7	6	0	0	0	0	8	0	0	8	8	9	9	1	2	10	13	5	19
DENOVO860	0	0	0	0	2	0	1	2	0	0	2	1	0	4	0	0	0	1	0	0	0	0	1	0	0	5	0	1	0	0
DENOVO862	0	0	1	0	0	0	1	0	1	5	1	1	2	2	0	0	0	0	0	0	1	1	0	0	0	0	1	1	0	0
DENOVO863	0	0	13	0	7	23	1	1	7	1	34	7	7	21	0	0	0	2	0	0	5	2	0	7	5	21	5	13	32	11
DENOVO865	0	0	0	4	0	7	1	0	4	1	0	8	22	0	0	0	0	0	0	0	0	0	2	0	12	0	0	5	0	2
DENOVO866	0	0	26	21	19	38	52	36	1	29	26	7	35	31	0	0	0	31	1	0	28	10	13	2	12	30	100	19	12	12
DENOVO867	0	73	12	9	14	43	9	13	8	36	28	14	8	5	0	0	0	41	0	0	22	2	0	21	5	6	25	52	26	37
DENOVO868	0	1	26	54	8	46	53	14	67	64	11	62	114	19	0	15	1	16	16	0	22	70	37	94	31	5	63	160	13	82
DENOVO869	0	0	5	3	3	5	6	1	0	5	0	2	2	0	0	0	0	0	0	0	6	0	0	0	0	1	3	0	1	3
DENOVO871	0	0	17	3	5	7	1	3	3	2	11	3	6	8	0	0	0	6	0	0	8	8	9	1	2	2	6	11	11	15
DENOVO873	1	3	0	47	1	42	32	6	48	52	1	29	56	14	0	224	4	12	43	0	19	240	129	105	110	22	10	178	22	32
DENOVO875	0	0	0	2	3	0	2	0	3	1	0	0	12	3	0	0	0	3	2	0	13	5	5	0	0	0	14	4	3	1
DENOVO877	0	0	132	13	10	172	28	16	10	2	9	11	2	1	0	0	0	23	0	0	22	8	8	0	123	141	39	1	0	13
DENOVO878	0	0	17	0	1	6	1	1	1	7	6	2	0	0	0	0	0	4	0	0	0	3	2	8	4	4	20	1	1	11
DENOVO880	0	0	5	7	6	9	1	1	0	2	5	1	0	0	0	0	0	8	0	0	4	8	6	3	11	2	3	8	0	1
DENOVO881	0	0	0	1	28	3	1	4	6	0	2	17	0	8	0	0	0	0	0	0	0	0	0	0	0	0	0	1	2	0
DENOVO882	0	0	11	4	1	1	4	2	0	0	0	2	2	0	0	0	0	5	0	0	1	3	0	7	2	0	15	4	0	1
DENOVO884	270	146	110	10	32	64	29	26	1	10	11	16	2	4	0	19	0	391	0	0	64	35	66	25	18	78	71	72	116	243
DENOVO885	0	0	0	1	1	1	1	1	1	0	0	2	1	0	0	0	0	1	1	0	5	1	1	5	0	0	4	1	0	3
DENOVO886	0	0	0	3	17	0	5	3	2	3	2	2	2	1	0	0	0	0	0	0	0	0	0	0	0	0	0	24	2	2
DENOVO893	0	0	0	0	0	0	0	0	0	0	0	0	0	0	0	7	0	0	0	0	1	0	0	3	0	0	0	3	0	0
DENOVO894	0	0	0	0	0	0	0	0	0	0	0	0	0	0	0	0	0	3	0	0	2	0	0	0	0	0	1	0	2	1
DENOVO898	4	3	4	5	3	5	4	2	2	2	0	4	13	3	0	3	0	5	0	0	1	1	0	6	3	1	2	7	6	5
DENOVO899	0	0	0	6	1	3	8	1	2	0	0	4	1	0	0	0	0	0	0	0	0	1	0	1	2	1	0	2	1	1
DENOVO901	0	0	0	0	1	0	3	2	0	1	1	2	0	0	0	0	0	0	0	0	0	0	0	0	0	0	0	0	2	0
DENOVO902	0	0	0	0	0	1	3	2	0	0	2	0	1	0	0	0	0	4	0	0	2	0	0	0	0	6	3	0	1	1
DENOVO905	0	0	0	0	0	0	0	0	0	0	0	0	0	0	0	0	0	0	0	0	0	2	5	0	0	2	0	0	0	3
DENOVO906	0	0	1	0	18	4	0	0	14	0	7	11	0	14	0	0	0	2	0	0	1	0	0	1	0	3	0	0	37	4
DENOVO907	0	0	0	1	0	0	1	0	0	0	1	0	2	0	0	1	0	0	0	0	0	7	5	3	1	0	0	4	0	0
DENOVO910	0	0	0	0	0	0	0	1	2	0	3	0	0	2	0	0	0	0	0	0	0	0	0	0	0	0	0	0	4	0
DENOVO911	0	0	11	0	0	0	0	0	0	0	0	0	0	0	0	0	0	0	0	0	0	0	0	0	0	0	0	0	0	0
DENOVO913	0	0	1	21	0	2	3	1	1	6	0	1	8	0	0	0	0	0	0	0	1	13	5	0	4	3	1	8	0	2
DENOVO914	0	0	4	0	0	1	0	0	0	0	0	0	0	0	0	0	0	1	0	0	38	0	0	0	0	0	12	2	0	1
DENOVO916	0	0	0	0	0	0	0	0	1	0	2	0	0	1	0	0	0	1	0	0	0	0	0	0	0	0	0	1	6	0
DENOVO917	0	0	0	0	10	0	0	1	1	0	1	2	0	5	0	0	0	1	0	0	0	0	0	0	0	0	0	0	4	0
DENOVO918	0	0	9	6	12	6	1	0	1	3	0	0	1	0	0	0	0	10	0	0	9	1	1	0	0	2	9	1	2	7
DENOVO919	0	1	6	0	5	16	4	4	61	2	2	12	4	8	0	50	2	5	9	1	1	2	1	10	1	14	5	4	6	5
DENOVO922	0	0	0	0	1	4	1	0	0	0	3	0	0	0	0	38	0	40	0	0	16	4	2	23	3	23	30	3	1	10
DENOVO923	0	0	28	0	5	4	3	11	10	1	60	21	1	16	0	9	0	6	0	0	1	0	0	5	2	21	9	1	29	19
DENOVO924	0	0	0	0	43	25	0	8	66	0	47	36	1	45	0	0	0	6	0	0	0	1	1	1	0	16	1	1	103	12
DENOVO925	0	1	1	2	5	3	1	0	0	3	2	2	0	1	0	0	0	7	0	0	35	8	8	8	6	14	21	7	1	7
DENOVO926	0	0	0	2	5	0	0	0	1	0	3	0	1	5	0	0	0	0	0	0	1	0	0	0	0	1	0	5	2	0
DENOVO927	1	1	3	435	3656	435	700	3388	956	281	2290	612	916	4227	0	7	0	296	11	0	99	134	7	11	24	596	1	2795	3102	252
DENOVO928	0	0	0	0	0	0	1	0	1	2	1	0	0	0	0	0	0	1	0	0	0	0	2	0	3	0	1	12	1	5
DENOVO929	0	0	15	40	32	44	24	18	29	29	16	38	68	40	0	152	195	22	101	0	26	77	47	45	108	147	17	41	62	51
DENOVO931	0	0	0	0	0	0	0	0	0	0	0	0	0	0	0	0	0	0	0	0	0	0	0	0	5	3	0	0	0	0
DENOVO932	0	0	8	0	0	0	0	0	0	0	0	0	0	0	0	0	0	0	0	0	0	0	0	0	0	0	0	0	0	0
DENOVO933	0	0	1	1	0	0	4	0	0	0	0	0	0	0	0	0	0	0	0	0	0	0	0	2	0	0	6	0	0	0
DENOVO935	0	0	0	2	0	0	2	0	0	0	0	0	5	0	0	0	0	0	0	0	0	3	1	3	5	0	0	1	0	0
DENOVO937	0	0	2	0	1	2	0	0	0	0	0	0	0	2	0	0	0	0	0	0	0	0	0	0	0	0	0	0	0	0
DENOVO938	0	0	0	0	0	0	0	0	0	0	0	0	0	0	0	0	0	0	0	0	0	0	0	0	0	0	0	5	3	1
DENOVO939	1	3	2	41	8	60	35	11	129	27	6	25	39	13	0	206	2	0	45	0	7	135	170	69	13	14	8	74	13	19
DENOVO940	0	0	0	0	1	3	0	0	0	0	0	1	0	16	0	0	0	0	0	0	0	0	0	0	0	0	0	0	0	1
DENOVO941	0	0	1	1	0	0	0	0	0	0	0	0	2	0	0	0	0	4	0	0	0	3	0	0	7	1	1	3	0	2
DENOVO942	6	10	5	68	14	25	71	19	5	5	3	26	24	4	0	24	0	2	3	0	9	54	26	16	22	8	5	31	4	11
DENOVO944	3	2	3	30	4	93	32	13	154	21	8	18	54	10	0	52	2	12	10	0	17	73	32	104	81	15	32	49	5	31
DENOVO945	0	0	0	10	94	9	11	50	17	1	42	10	11	44	0	0	0	5	0	0	3	3	0	0	0	9	0	46	48	3
DENOVO946	0	0	0	0	0	0	0	0	0	1	0	0	0	0	0	0	0	4	0	0	0	0	0	0	0	0	0	2	0	0
DENOVO947	0	0	0	0	0	1	0	0	1	0	0	1	10	0	0	0	0	0	0	0	0	0	0	0	0	0	0	0	0	0
DENOVO948	0	0	0	0	9	0	1	1	3	0	5	1	0	6	0	0	0	0	0	0	0	0	0	0	0	0	0	2	2	0
DENOVO949	0	0	0	26	1	0	5	1	5	5	1	1	9	0	0	0	0	1	0	0	14	1	2	1	0	0	13	2	0	3
DENOVO950	0	0	2	1	0	0	0	0	0	0	0	0	0	0	0	0	0	16	0	0	9	3	1	0	0	2	9	7	1	22
DENOVO951	0	0	1	0	0	0	0	2	0	0	2	0	1	0	0	0	0	2	0	0	4	0	1	2	0	2	1	9	3	4
DENOVO952	0	0	2	3	0	6	1	0	2	2	0	5	4	1	0	0	0	0	0	0	0	11	2	0	6	2	0	16	0	4
DENOVO953	0	1	0	0	0	0	0	0	0	0	0	0	1	0	0	1	0	1	1	0	1	0	1	1	2	0	0	0	0	0
DENOVO954	0	0	7	30	4	4	41	1	8	112	4	8	32	3	0	0	0	0	0	0	0	0	0	0	0	0	0	2	0	0
DENOVO955	0	0	0	2	0	0	0	0	0	0	0	0	0	0	0	0	0	0	0	0	2	4	0	0	2	0	1	2	3	0
DENOVO956	0	0	26	19	6	13	17	3	2	46	6	22	2	1	0	0	0	105	0	0	20	4	2	3	4	2	8	8	6	109
DENOVO957	0	0	0	1	2	2	0	1	0	0	1	0	0	0	0	0	0	0	0	0	0	0	1	0	1	0	0	3	0	0
DENOVO958	4	0	16	34	5	88	23	5	108	156	8	95	204	23	0	39	0	2	24	0	11	401	259	66	152	10	21	151	20	25
DENOVO959	0	0	0	0	0	0	0	0	0	0	0	0	0	0	0	0	0	3	0	0	1	1	0	1	0	0	4	7	0	4
DENOVO961	0	0	4	2	1	1	2	1	2	1	1	0	0	0	0	0	0	0	0	0	2	0	0	0	0	0	1	0	0	0
DENOVO962	0	0	0	0	0	0	0	0	0	0	0	0	0	0	0	0	0	0	0	0	0	0	7	0	0	2	0	0	0	0
DENOVO963	1	2	46	18	61	35	2	8	15	8	28	21	6	3	0	0	0	0	0	0	7	0	0	0	0	0	4	3	1	19
DENOVO964	0	3	0	0	0	0	0	0	0	0	0	0	0	0	0	1	0	0	2	0	2	0	1	0	1	2	0	0	1	0
DENOVO965	0	0	0	0	2	0	2	0	0	1	1	0	0	0	0	0	0	3	0	0	3	0	1	0	1	1	3	0	0	1
DENOVO966	0	0	4	0	0	0	0	0	0	0	1	1	0	0	0	0	0	6	0	0	1	0	0	0	2	3	0	0	0	0
DENOVO967	0	0	0	0	1	0	0	0	0	3	0	3	0	0	0	0	0	0	0	0	0	0	0	0	0	0	0	0	0	0
DENOVO968	0	0	0	0	0	0	0	0	0	0	0	0	0	0	0	0	0	21	0	0	3	1	3	0	0	2	0	41	7	42
DENOVO969	0	0	0	10	3	0	0	0	0	0	0	3	0	0	0	0	0	0	0	0	5	0	0	0	0	0	1	0	0	0
DENOVO971	0	0	0	0	0	0	0	0	0	0	0	0	0	0	0	0	0	0	0	0	2	3	0	1	0	0	2	0	0	1
DENOVO973	0	0	0	0	0	0	0	0	0	0	0	0	0	0	0	0	0	1	4	0	60	13	11	2	3	12	7	0	0	0
DENOVO974	0	0	0	8	1	1	0	0	0	0	0	0	0	0	0	29	0	0	0	0	0	0	0	0	0	0	0	0	0	5
DENOVO975	0	0	0	0	1	0	0	0	2	0	2	0	0	0	0	0	0	0	0	0	1	0	0	0	0	2	0	0	4	1
DENOVO976	0	1	7	7	6	2	7	0	4	4	0	1	0	0	0	0	0	7	0	0	11	20	9	5	5	2	15	5	2	16
DENOVO977	0	0	5	0	3	0	0	0	0	26	27	2	0	0	0	0	0	1	0	0	6	11	2	3	9	2	17	1	0	1
DENOVO978	0	1	4	4	6	2	1	1	0	0	0	1	0	0	0	0	0	3	0	0	6	2	0	7	1	6	11	7	3	11
DENOVO979	0	0	0	29	14	3	7	1	1	6	1	0	4	1	0	0	0	0	0	0	5	3	1	0	0	1	0	2	0	1
DENOVO980	0	0	0	0	0	0	0	0	1	0	0	0	0	1	0	0	0	0	0	0	0	0	0	0	0	2	0	2	10	0
DENOVO981	0	0	1	0	0	1	1	0	0	0	0	0	0	0	0	0	0	32	0	0	10	1	1	3	2	4	4	3	1	7
DENOVO983	23	18	15	176	6	166	142	10	164	158	6	199	421	26	0	615	2	24	160	1	31	1014	426	144	443	40	39	492	25	75
DENOVO984	0	0	0	0	0	0	0	0	0	0	0	0	0	0	0	0	0	20	0	0	1	5	2	7	8	8	61	0	0	0
DENOVO985	0	34	153	30	35	72	0	0	0	11	6	5	35	30	0	0	0	0	0	0	1	0	1	0	0	4	0	0	0	2
DENOVO987	0	0	3	0	2	0	1	0	0	2	1	1	0	1	0	0	0	1	0	0	49	6	3	1	0	1	92	9	1	6
DENOVO989	0	0	0	2	0	2	0	0	0	0	0	0	0	0	0	0	0	2	0	0	7	3	1	0	0	0	0	0	0	2
DENOVO990	0	0	1	3	0	0	1	0	0	0	0	0	2	0	0	0	0	1	0	0	6	1	1	0	0	0	2	4	0	2
DENOVO992	0	0	0	0	1	0	0	1	0	0	0	0	0	0	0	0	0	3	1	0	3	1	0	2	1	3	2	5	1	1
DENOVO993	0	0	0	26	0	7	16	0	12	5	1	10	34	3	0	0	0	1	0	0	0	24	2	6	0	0	0	18	0	4
DENOVO995	0	0	0	3	4	1	1	0	0	0	0	1	2	1	0	0	0	1	0	0	3	1	0	0	0	0	0	0	0	0
DENOVO996	0	0	0	2	15	1	2	0	0	0	2	2	0	5	0	0	0	0	0	0	0	0	0	0	0	0	0	7	5	0
DENOVO997	0	0	8	31	107	48	13	31	39	10	49	16	9	49	0	0	0	40	0	0	19	2	1	0	1	11	3	17	51	29
DENOVO998	0	0	0	1	0	0	0	0	0	0	0	0	2	0	0	1	0	0	0	0	0	10	5	6	0	0	0	4	0	0
DENOVO1000	0	0	0	0	1	0	0	0	0	0	0	0	0	0	0	0	0	9	0	0	37	57	28	2	6	44	1	13	8	124
DENOVO1001	0	0	0	0	1	0	0	0	1	0	0	0	0	0	0	0	0	0	0	0	0	0	0	0	0	4	1	0	2	0
DENOVO1002	0	1	13	2	146	70	2	41	169	8	99	174	12	105	0	0	0	67	0	0	22	10	12	10	5	149	11	90	314	63
DENOVO1003	0	2	3	0	2	10	0	2	11	0	3	5	2	2	0	6	1	3	0	0	0	0	1	6	2	3	1	0	3	3
DENOVO1004	0	0	2	0	1	2	0	0	0	0	1	0	0	1	0	0	0	0	0	0	3	3	0	0	0	0	2	1	0	1
DENOVO1005	0	0	0	0	0	0	0	0	0	0	0	0	0	0	0	1	0	6	0	0	2	0	0	0	0	7	7	3	2	10
DENOVO1006	0	0	84	61	12	0	53	10	0	0	0	7	17	0	0	0	0	16	1	0	1	5	1	35	17	1	42	0	0	0
DENOVO1007	0	0	0	0	0	1	0	0	0	5	0	0	0	0	0	0	0	0	0	0	0	0	0	0	0	0	0	1	0	0
DENOVO1008	0	0	3	16	1	7	1	0	0	6	1	0	1	1	0	0	0	4	0	0	94	7	4	1	8	3	10	10	1	18
DENOVO1009	0	0	0	37	221	22	38	65	28	4	61	32	10	147	0	0	0	3	0	0	3	0	0	1	0	10	0	39	73	23
DENOVO1010	0	0	1	2	0	0	2	0	0	3	0	0	3	0	0	0	0	8	0	0	0	0	0	3	0	0	2	0	0	0
DENOVO1011	0	0	0	0	0	0	0	0	0	0	0	0	1	0	0	0	0	0	0	0	1	1	1	0	2	1	0	1	1	0
DENOVO1013	0	0	0	0	0	1	0	0	1	0	0	0	0	3	0	0	0	0	0	0	0	0	1	1	0	0	0	0	0	0
DENOVO1014	0	0	0	14	0	0	9	1	0	7	1	0	16	0	0	21	0	0	3	0	4	23	13	9	4	0	1	12	1	3
DENOVO1017	0	0	0	0	0	0	0	0	0	6	0	0	0	0	0	0	0	0	0	0	0	0	0	0	0	0	0	0	0	0
DENOVO1018	0	0	0	0	0	0	0	0	0	0	0	0	0	0	0	0	0	0	0	0	0	1	0	0	0	0	0	0	0	24
DENOVO1020	0	0	0	1	0	0	0	0	0	1	0	1	2	0	0	0	0	0	0	0	0	0	0	0	0	0	1	3	0	0
DENOVO1022	0	0	0	0	0	2	1	0	0	0	0	0	0	0	0	0	0	1	0	0	1	0	0	0	1	1	0	0	0	1
DENOVO1023	0	0	21	9	3	5	1	0	0	0	0	0	0	0	0	0	0	0	0	0	30	1	2	3	1	0	0	0	0	13
DENOVO1025	0	0	0	6	2	4	3	5	4	4	3	9	4	0	0	0	0	1	0	0	0	4	0	3	2	2	0	2	2	1
DENOVO1026	0	0	3	0	0	0	0	0	2	1	0	1	0	0	0	0	0	0	0	0	0	0	0	0	0	1	0	1	0	1
DENOVO1027	0	0	0	0	0	0	0	0	0	0	4	0	0	1	0	0	0	0	0	0	0	0	0	0	0	0	0	9	4	3
DENOVO1032	0	0	0	0	3	0	0	0	0	0	0	0	0	1	0	0	0	0	0	0	0	0	0	0	0	1	0	0	1	0
DENOVO1033	0	0	0	0	0	0	0	0	0	0	0	0	0	0	0	0	0	1	0	0	1	0	0	0	0	0	0	0	0	2
DENOVO1034	0	3	14	10	23	66	11	8	5	15	5	2	1	0	0	0	0	0	0	0	2	0	0	0	0	0	1	4	0	4
DENOVO1037	0	0	13	2	0	2	0	0	8	0	0	66	5	0	0	0	0	1	0	0	3	7	5	0	0	0	1	2	1	1
DENOVO1040	0	0	0	0	11	0	3	8	4	0	6	2	11	4	0	0	0	0	0	0	1	7	0	2	1	3	0	49	11	1
DENOVO1041	0	0	2	12	1	6	8	3	16	6	2	15	14	1	0	3	0	0	0	0	1	18	1	7	3	0	0	21	0	2
DENOVO1042	0	0	0	0	0	0	0	0	0	0	0	0	0	0	0	0	0	0	0	0	0	0	0	2	0	0	2	0	0	0
DENOVO1043	0	0	0	0	0	0	0	0	0	0	0	0	0	0	0	0	0	0	0	0	4	0	0	0	0	0	0	0	0	0
DENOVO1044	0	0	0	1	0	2	0	0	0	0	1	0	0	0	0	0	0	2	0	0	2	0	0	0	0	0	2	1	0	0
DENOVO1045	0	0	0	0	14	0	0	0	0	0	1	2	1	3	0	0	0	0	0	0	0	0	0	0	0	0	0	4	3	0
DENOVO1046	0	0	0	1	0	0	1	0	0	0	0	0	0	0	0	0	0	4	0	0	5	0	0	0	0	0	0	0	0	0
DENOVO1047	0	0	0	0	0	0	0	0	0	0	0	0	0	0	0	0	0	2	0	0	0	0	0	0	0	0	2	0	0	0
DENOVO1049	0	0	2	6	5	1	1	0	3	0	1	0	0	1	0	0	0	0	0	0	0	11	4	0	0	0	1	4	0	1
DENOVO1050	1	1	13	16	8	39	21	13	26	10	3	11	34	24	0	48	5	21	13	1	9	24	23	50	125	42	36	16	9	21
DENOVO1053	0	0	0	1	0	4	6	3	0	0	0	0	0	0	0	0	0	22	0	0	90	1	0	0	1	2	3	0	0	2
DENOVO1055	0	0	0	0	0	0	0	0	0	0	0	0	0	1	0	0	0	0	0	0	0	0	0	0	0	3	0	0	0	0
DENOVO1057	0	0	1	0	9	4	3	7	0	1	7	1	4	15	0	0	0	6	0	0	1	0	0	0	0	7	0	5	5	9
DENOVO1060	0	0	1	0	1	1	0	0	0	0	0	0	1	0	0	0	0	5	0	0	2	0	1	1	0	0	0	4	0	3
DENOVO1061	0	0	0	1	0	0	0	1	0	0	0	1	2	0	0	0	0	0	1	0	2	1	0	0	0	0	0	0	0	2
DENOVO1062	3	5	146	5	1	9	0	3	3	2	1	2	0	1	0	0	0	2	0	0	18	0	0	0	0	0	1	2	0	3
DENOVO1063	0	0	0	3	3	0	1	0	1	0	0	0	0	0	0	0	0	0	0	0	0	0	0	4	1	0	1	8	2	2
DENOVO1064	4	0	31	98	5	183	48	5	67	58	3	43	215	28	0	61	0	17	38	0	20	255	162	72	250	21	109	48	2	45
DENOVO1065	0	0	0	0	0	0	0	0	0	0	0	0	0	0	0	0	0	0	0	0	4	0	0	0	0	0	0	0	0	1
DENOVO1066	0	0	23	7	3	2	1	0	5	4	2	9	2	3	0	0	0	1	0	0	13	0	0	0	1	1	6	13	2	30
DENOVO1067	0	0	0	0	2	1	0	0	0	0	0	1	0	1	0	0	0	5	0	0	0	0	1	1	0	1	9	0	0	8
DENOVO1068	0	0	0	0	1	0	0	0	0	0	1	0	0	0	0	0	0	0	0	0	0	0	0	0	0	3	0	5	2	0
DENOVO1069	0	0	4	0	0	2	0	0	1	0	1	7	0	0	0	0	0	2	0	0	1	0	0	0	0	0	0	0	0	0
DENOVO1070	0	0	1	2	10	1	0	0	2	1	1	3	0	1	0	3	1	0	0	0	0	2	3	0	0	0	1	5	4	3
DENOVO1071	0	0	4	0	4	2	1	2	0	5	4	4	2	0	0	0	0	7	0	0	9	1	0	2	0	0	1	0	0	0
DENOVO1072	0	0	18	0	0	0	2	0	0	1	0	0	1	0	0	0	0	0	0	0	0	0	0	0	0	0	0	0	0	0
DENOVO1073	0	0	2	0	0	0	0	2	0	0	0	1	0	1	0	0	0	1	0	0	2	0	0	3	0	0	0	1	0	2
DENOVO1074	0	0	0	217	8	27	184	10	17	147	2	41	336	12	0	118	1	11	41	0	21	617	250	173	346	5	12	175	7	17
DENOVO1076	2	0	0	7	1	39	8	4	39	17	2	9	47	4	0	20	0	3	3	0	3	26	25	24	41	5	3	28	1	12
DENOVO1077	0	0	1	2	1	0	0	0	0	0	0	0	0	0	0	0	0	0	0	0	0	0	0	0	0	0	0	0	0	0
DENOVO1078	0	0	0	0	7	0	0	0	1	0	2	9	0	4	0	0	0	1	0	0	2	0	0	0	0	0	0	1	6	2
DENOVO1081	0	0	0	1	0	0	0	0	0	0	1	0	0	0	0	0	0	0	0	0	0	3	0	0	0	0	2	2	0	0
DENOVO1082	0	0	0	0	0	0	0	0	0	0	0	0	1	0	0	0	0	0	0	0	58	0	0	5	2	0	2	18	5	29
DENOVO1083	0	0	0	0	0	0	0	0	0	10	0	0	0	0	0	0	0	0	0	0	0	0	0	0	0	0	0	0	0	0
DENOVO1084	0	0	4	0	1	0	0	0	0	0	0	0	1	0	0	0	0	1	0	0	1	0	0	0	0	0	7	2	1	3
DENOVO1086	0	0	0	0	0	0	0	1	1	0	0	1	0	0	0	0	0	26	0	0	0	0	0	0	0	0	0	0	0	1
DENOVO1087	0	0	1	10	50	20	5	32	11	8	26	7	8	29	0	0	0	10	0	0	7	3	1	2	0	10	3	18	46	14
DENOVO1088	0	0	0	0	2	0	0	0	1	0	0	2	4	2	0	0	0	1	0	0	0	0	0	0	0	1	0	2	2	0
DENOVO1089	0	0	1	0	2	0	0	2	0	0	0	1	0	3	0	3	3	4	0	0	5	1	9	24	20	18	13	2	3	2
DENOVO1090	0	0	0	0	1	1	0	0	1	0	0	0	0	0	0	0	0	0	0	0	0	1	0	1	1	0	1	0	0	1
DENOVO1091	0	0	0	0	0	1	0	0	1	0	0	3	0	0	0	0	0	0	0	0	0	1	0	1	0	0	0	0	0	0
DENOVO1092	0	0	0	0	1	0	2	1	0	0	0	0	0	0	0	29	0	1	63	0	24	20	13	15	3	3	3	4	6	0
DENOVO1093	0	0	0	1	0	0	2	0	0	1	0	0	2	0	0	0	0	1	0	0	0	0	2	0	2	0	1	4	2	1
DENOVO1094	0	0	0	0	0	0	0	1	0	0	0	0	0	0	0	0	0	0	0	0	2	0	0	0	0	1	0	1	0	0
DENOVO1095	0	0	1	0	0	0	0	0	0	2	1	1	0	0	0	0	0	0	0	0	3	0	0	2	0	0	1	0	0	0
DENOVO1096	0	0	0	0	1	3	0	0	1	0	0	0	0	0	0	0	0	1	0	0	2	3	0	1	0	0	2	1	2	6
DENOVO1098	0	0	9	14	141	67	15	59	13	38	537	29	56	207	0	25	3	26	5	0	4	84	127	57	33	851	9	274	656	21
DENOVO1099	0	0	0	0	2	0	0	0	0	1	0	1	0	0	0	0	0	0	0	0	0	0	0	0	0	0	0	0	0	0
DENOVO1101	0	0	13	8	1	5	13	3	3	6	0	0	3	0	0	0	0	6	0	0	1	2	3	0	0	1	10	1	0	21
DENOVO1103	0	0	29	18	8	0	46	4	0	0	0	18	6	1	0	0	0	18	0	0	2	6	2	19	14	3	102	1	0	5
DENOVO1104	0	0	0	0	0	0	0	1	0	0	3	2	0	1	0	0	0	2	0	0	0	0	0	0	0	0	0	1	1	0
DENOVO1105	0	0	0	20	1	0	12	0	4	4	0	7	12	0	0	1	0	0	0	0	0	43	4	7	2	0	0	14	0	2
DENOVO1106	0	0	0	0	1	0	0	1	1	0	1	0	0	0	0	0	0	1	0	0	0	1	0	0	1	1	0	7	1	0
DENOVO1107	0	0	1	0	0	4	0	0	0	0	0	0	0	0	0	0	0	6	0	0	6	0	2	4	1	0	7	0	0	5
DENOVO1109	0	8	2	3	4	3	3	1	1	2	1	3	11	10	0	7	3	11	1	0	2	1	14	4	14	21	0	3	2	3
DENOVO1110	0	0	0	1	9	0	1	8	2	0	6	2	1	2	0	0	0	0	0	0	0	1	0	0	0	1	0	5	6	1
DENOVO1111	294	4313	89	63	321	202	99	306	178	106	319	189	194	325	0	109	507	124	103	0	45	62	631	102	78	530	34	90	168	94
DENOVO1113	0	0	21	0	0	0	0	0	0	0	0	0	0	0	0	0	0	0	0	0	0	0	0	0	0	0	0	0	0	0
DENOVO1115	0	0	2	0	0	1	0	0	0	0	0	0	0	0	0	0	0	1	0	0	0	1	0	0	1	3	4	0	0	1
DENOVO1116	0	0	22	0	0	4	0	0	1	11	0	2	4	1	0	0	0	14	0	0	118	4	0	13	0	0	23	2	1	25
DENOVO1117	0	0	1	1	1	1	0	0	1	0	0	0	0	0	0	0	0	0	0	0	0	0	0	0	0	0	0	0	0	0
DENOVO1118	0	0	0	1	1	0	0	0	2	0	0	0	0	0	0	0	0	5	0	0	1	0	0	0	0	2	0	1	0	2
DENOVO1119	0	0	1	0	0	2	1	0	0	1	1	0	0	1	0	0	0	0	0	0	78	0	0	2	0	0	0	0	0	0
DENOVO1120	0	0	1	0	0	0	0	0	0	1	0	0	0	0	0	0	0	0	0	0	6	0	0	0	0	0	0	0	0	0
DENOVO1122	0	0	0	0	0	0	0	0	0	0	0	0	0	0	0	0	0	18	0	0	1	4	0	8	4	2	36	0	0	0
DENOVO1123	0	0	3	0	1	4	0	0	1	0	1	1	1	0	0	0	0	0	0	0	0	0	1	0	0	0	1	1	1	3
DENOVO1124	0	0	1	0	0	0	0	0	0	0	0	0	0	1	0	0	0	28	12	0	14	4	4	18	3	16	15	7	5	18
DENOVO1125	0	0	0	5	3	3	8	5	1	3	0	2	6	1	0	0	0	4	0	0	5	1	0	2	0	0	0	1	1	1
DENOVO1127	0	0	1	0	0	5	5	0	1	9	0	0	0	0	0	0	0	1	0	0	0	1	0	0	1	0	0	0	0	0
DENOVO1128	0	0	2	0	1	0	2	0	0	0	1	1	0	0	0	0	0	7	0	0	2	0	0	0	0	0	3	1	0	3
DENOVO1129	0	0	0	0	0	3	0	0	0	0	0	0	0	0	0	0	0	0	0	0	120	0	0	17	4	2	0	9	1	0
DENOVO1130	0	0	2	0	0	0	0	0	0	0	0	0	0	0	0	0	1	7	0	0	0	0	14	6	0	13	4	7	20	10
DENOVO1131	0	0	0	0	0	0	0	0	0	0	0	0	0	0	0	0	0	0	0	0	1	1	0	0	0	0	0	8	0	9
DENOVO1132	0	0	0	0	0	0	0	0	0	0	0	0	0	0	0	0	0	9	1	0	2	10	2	0	1	3	0	80	70	48
DENOVO1133	0	0	0	0	0	0	0	0	0	0	0	0	0	2	0	0	0	2	0	0	1	0	0	0	0	0	0	0	0	0
DENOVO1134	0	0	0	0	10	4	0	1	7	0	1	8	0	3	0	0	0	0	0	0	1	0	0	0	0	1	3	2	5	0
DENOVO1135	0	0	0	0	23	0	1	0	1	0	1	2	0	4	0	0	0	3	0	0	0	0	0	0	0	0	0	1	4	1
DENOVO1136	0	4	3	77	12	47	93	17	51	65	14	22	172	39	0	104	2	8	17	0	12	305	167	48	64	12	14	123	20	13
DENOVO1137	0	0	4	0	0	3	0	0	0	4	0	0	0	0	0	0	0	2	0	0	23	7	1	5	0	0	18	0	0	1
DENOVO1138	0	0	1	1	2	0	0	0	0	0	0	0	1	4	0	6	0	63	19	0	52	34	71	51	36	70	63	55	38	102
DENOVO1139	0	0	0	3	0	3	3	0	2	0	0	0	0	0	0	1	0	0	0	0	2	1	1	1	0	0	0	0	0	0
DENOVO1140	0	0	12	6	3	0	14	3	0	0	0	0	0	0	0	0	0	1	0	0	0	0	0	0	0	0	0	0	0	0
DENOVO1141	0	0	25	16	2	0	22	2	0	1	0	0	0	0	0	0	0	27	0	0	5	22	9	10	36	5	63	28	4	52
DENOVO1143	0	0	1	1	1	0	0	0	0	0	0	0	1	0	0	0	0	3	0	0	1	1	1	0	1	0	0	0	1	0
DENOVO1145	0	0	0	0	0	1	0	0	0	1	0	0	0	0	0	0	0	0	0	0	44	0	0	2	0	0	0	1	0	0
DENOVO1146	0	0	0	0	0	0	0	0	0	0	0	0	0	0	0	0	0	11	0	0	1	1	3	16	11	1	54	1	0	1
DENOVO1149	0	118	5	24	28	9	41	32	11	7	1	1	5	3	0	0	0	0	0	0	3	5	1	0	2	2	1	4	1	0
DENOVO1150	0	0	3	2	0	8	8	6	10	30	14	2	6	3	0	0	0	2	0	0	3	0	0	0	0	1	1	2	3	0
DENOVO1151	0	0	0	2	8	2	1	4	2	0	3	1	3	4	0	0	0	1	0	0	0	1	0	0	0	2	0	26	2	0
DENOVO1152	0	0	0	0	0	1	0	0	0	0	2	2	0	0	0	0	0	10	0	0	3	0	1	5	0	2	1	6	13	7
DENOVO1153	0	0	0	1	3	6	3	0	20	2	2	22	16	28	0	0	0	0	0	0	0	0	0	0	0	0	0	0	0	0
DENOVO1154	0	0	0	0	0	0	0	0	0	0	2	0	0	0	0	0	0	0	0	0	0	0	0	0	0	2	1	0	1	0
DENOVO1155	0	0	0	0	3	0	2	0	0	0	1	1	0	1	0	0	0	0	0	0	0	0	0	0	0	0	0	0	1	0
DENOVO1157	0	0	0	0	0	0	0	0	0	0	0	0	0	1	0	0	0	0	0	0	0	0	1	1	0	0	0	0	0	0
DENOVO1160	0	0	0	0	0	0	0	0	0	0	0	0	0	0	0	0	0	0	0	0	2	0	0	0	0	1	0	0	0	0
DENOVO1162	0	0	0	0	0	1	0	0	0	0	0	1	0	0	0	0	0	0	0	0	0	3	0	1	0	0	0	0	0	0
DENOVO1165	0	0	0	0	0	0	0	0	0	0	0	0	0	0	0	0	0	7	0	0	1	0	0	0	0	0	1	0	0	0
DENOVO1167	0	0	0	0	0	3	0	0	0	0	0	0	0	1	0	0	0	0	0	0	0	0	0	0	0	0	0	0	0	0
DENOVO1174	0	0	0	0	0	0	0	0	0	0	0	0	0	0	0	0	0	0	0	0	0	0	0	0	0	0	3	0	0	0
DENOVO1177	0	0	0	0	0	0	0	0	0	0	0	0	0	0	0	0	0	0	0	0	0	0	0	0	1	0	1	4	2	1
DENOVO1181	0	0	2	16	3	20	18	3	1	7	4	1	8	1	0	0	0	0	0	0	2	0	0	0	0	0	3	0	0	0
DENOVO1182	0	0	0	0	0	0	0	0	0	0	0	0	0	0	0	0	0	0	0	0	0	0	0	0	0	0	0	0	0	3
DENOVO1186	0	0	2	0	0	0	0	0	0	0	0	0	3	0	0	0	0	0	0	0	0	0	0	0	0	0	0	0	0	0
DENOVO1187	0	0	8	0	0	0	0	0	0	0	0	0	0	0	0	0	0	0	0	0	0	0	0	0	0	0	0	0	0	0
DENOVO1189	0	0	0	0	0	0	0	0	0	0	0	0	0	0	0	0	0	0	0	0	0	0	0	0	0	0	0	1	0	4
DENOVO1191	0	0	1	0	0	0	0	0	0	0	3	0	0	2	0	0	0	0	0	0	1	1	0	2	2	1	0	8	0	0
DENOVO1192	0	0	1	0	1	0	0	0	0	0	0	0	0	0	0	0	0	1	0	0	0	0	0	0	0	0	0	3	1	1
DENOVO1193	0	0	0	2	0	0	0	0	0	0	0	0	0	0	0	0	0	0	0	0	0	3	0	0	0	1	1	3	0	0
DENOVO1194	0	0	3	0	0	0	0	0	0	1	0	0	0	1	0	0	0	3	0	0	4	1	1	2	1	2	0	1	1	7
DENOVO1196	0	0	0	0	0	0	0	0	0	0	0	0	0	0	0	0	0	0	0	0	3	0	0	0	0	0	0	2	0	0
DENOVO1198	0	0	0	0	0	0	0	0	0	0	0	0	0	0	0	0	0	0	0	0	0	0	0	0	0	0	3	0	0	0
DENOVO1203	0	0	0	0	0	0	4	0	0	0	0	0	0	0	0	0	0	0	0	0	0	0	0	1	0	0	0	2	0	0
DENOVO1204	0	0	0	2	2	43	7	5	19	3	5	8	13	5	0	3	0	0	2	0	2	0	0	0	0	0	0	0	0	0
DENOVO1205	0	0	3	0	0	0	0	0	0	0	0	0	0	0	0	0	0	0	0	0	0	0	0	0	0	0	0	0	0	0
DENOVO1206	0	0	0	0	0	0	0	0	0	0	0	0	0	0	0	0	0	0	0	0	0	0	0	0	0	0	2	2	0	0
DENOVO1207	0	0	2	1	0	0	0	0	0	0	0	0	0	0	0	0	0	2	0	0	1	4	0	1	1	1	9	2	0	0
DENOVO1208	0	0	0	0	1	0	0	0	1	0	0	0	0	4	0	2	0	0	0	0	0	0	0	0	0	0	0	0	0	1
DENOVO1209	0	0	1	1	1	4	5	4	3	4	0	6	9	1	0	26	0	3	5	0	4	10	6	27	5	6	4	9	3	4
DENOVO1210	0	0	0	0	0	0	2	0	0	0	0	0	0	0	0	0	0	0	0	0	0	0	0	0	0	0	3	0	0	0
DENOVO1212	0	0	0	0	0	0	1	0	0	0	0	0	2	0	0	0	0	0	0	0	4	0	0	0	0	0	9	1	0	0
DENOVO1213	0	0	0	0	2	0	0	0	0	0	0	0	0	0	0	0	0	0	0	0	0	0	0	0	0	0	0	0	0	0
DENOVO1214	0	0	9	33	1	0	2	0	0	0	0	0	0	0	0	0	0	3	0	0	0	0	0	0	0	0	0	0	0	0
DENOVO1215	0	0	0	0	0	0	0	0	0	0	0	0	0	0	0	0	0	4	0	0	0	0	0	1	1	0	6	0	0	0
DENOVO1216	0	0	1	0	0	0	0	0	0	0	0	1	0	0	0	0	0	0	0	0	0	0	0	0	0	0	2	0	0	1
DENOVO1219	0	0	0	0	0	0	0	0	0	0	0	0	0	0	0	0	0	0	0	0	0	0	0	0	2	0	0	0	0	0
DENOVO1220	0	1	3	11	0	7	16	1	4	13	0	2	16	2	0	17	0	6	5	0	0	57	30	10	36	5	2	49	2	8
DENOVO1221	0	0	0	0	0	2	0	0	0	0	0	0	0	0	0	0	0	0	0	0	0	0	0	0	0	0	0	0	0	0
DENOVO1223	0	0	0	0	0	0	0	0	0	0	0	0	0	0	0	0	0	0	0	0	0	0	0	2	0	0	0	0	0	0
DENOVO1224	0	0	0	0	0	0	0	0	0	0	0	0	0	0	0	0	0	0	0	0	0	0	0	0	0	0	0	0	0	2
DENOVO1225	0	0	0	0	2	8	0	0	0	0	0	0	0	0	0	0	0	0	0	0	0	0	0	0	0	0	0	0	0	0
DENOVO1226	0	0	1	12	23	4	7	12	4	13	4	2	52	15	0	0	0	7	1	0	17	14	3	0	1	3	8	58	5	10
DENOVO1227	0	0	14	20	5	5	11	2	2	5	1	1	1	0	0	1	0	7	0	0	7	1	1	7	3	3	6	2	0	20
DENOVO1228	0	0	4	0	1	0	0	0	0	0	2	0	0	0	0	0	0	0	0	0	0	1	0	0	0	6	5	0	2	1
DENOVO1229	0	0	1	0	0	0	0	0	0	0	0	0	0	0	0	0	0	0	0	0	1	0	0	0	0	0	0	0	0	1
DENOVO1230	0	0	0	0	0	0	0	0	0	0	0	0	0	0	0	0	0	0	0	0	2	0	0	0	0	0	0	1	0	0
DENOVO1231	0	0	0	0	0	1	0	0	0	0	0	0	0	0	0	0	0	0	0	0	3	0	0	0	0	0	1	0	0	0
DENOVO1232	0	0	0	0	0	0	0	0	0	0	0	0	0	0	0	0	0	0	0	0	0	0	2	0	0	0	0	0	0	0
DENOVO1233	0	0	5	18	7	1	5	0	0	0	0	2	1	0	0	0	0	2	0	0	0	0	0	0	0	0	8	0	0	0
DENOVO1234	0	0	0	1	0	0	1	1	1	0	1	0	0	1	0	0	0	0	0	0	0	0	0	0	0	0	0	1	0	0
DENOVO1235	0	0	2	1	1	0	0	4	0	0	0	0	3	0	0	0	0	0	0	0	2	1	0	0	1	0	2	0	0	1
DENOVO1236	0	0	0	3	0	0	2	0	1	3	0	0	0	1	0	0	0	4	0	0	0	1	0	0	0	0	1	0	0	3
DENOVO1237	0	0	0	0	0	2	0	0	0	0	0	0	0	0	0	0	0	0	0	0	0	0	0	0	0	0	0	0	0	0
DENOVO1241	0	0	0	0	0	0	0	0	1	0	0	0	0	0	0	0	0	0	0	0	0	0	0	0	0	0	1	0	2	0
DENOVO1242	0	0	0	0	0	0	0	0	0	0	0	0	0	0	0	0	0	0	0	0	0	0	0	0	0	0	0	2	0	0
DENOVO1245	0	0	1	0	1	2	0	0	0	0	0	0	0	0	0	0	0	0	0	0	0	0	0	0	0	0	0	0	0	0
DENOVO1246	0	0	0	0	1	1	0	0	0	0	0	0	0	1	0	0	0	0	0	0	0	0	0	0	0	0	1	0	1	0
DENOVO1247	0	0	0	0	0	0	0	0	0	0	0	0	0	0	0	0	0	0	0	0	0	0	0	0	0	0	2	0	0	0
DENOVO1248	0	0	9	1	0	0	4	1	0	0	0	5	2	1	0	0	0	1	0	0	0	0	0	3	0	0	8	0	0	0
DENOVO1249	0	0	0	0	1	1	0	0	0	0	0	0	0	0	0	0	0	4	0	0	2	1	1	1	0	1	0	0	0	0
DENOVO1250	0	0	0	0	0	0	0	0	0	0	0	0	0	0	0	0	0	0	0	0	0	0	0	0	0	0	0	0	0	2
DENOVO1252	0	0	0	0	0	0	0	0	0	0	0	0	0	0	0	0	0	3	0	0	0	1	0	0	0	0	0	1	0	2
DENOVO1253	0	0	0	0	0	0	0	0	0	0	0	0	0	0	0	0	0	0	0	0	0	0	0	2	0	0	0	0	0	0
DENOVO1257	0	0	0	0	0	0	1	0	0	0	0	0	0	0	0	0	0	1	0	0	1	0	0	0	0	1	2	0	0	1
DENOVO1258	0	0	0	0	0	0	0	0	0	0	0	0	1	0	0	0	0	0	0	0	0	0	0	0	0	2	0	0	0	1
DENOVO1261	0	0	0	0	0	0	0	0	1	0	0	0	0	0	0	0	0	0	0	0	0	0	0	9	0	0	1	0	0	0
DENOVO1262	0	0	0	0	0	0	1	0	0	0	0	0	0	0	0	0	0	0	0	0	0	0	0	0	0	0	0	2	0	0
DENOVO1263	0	0	0	0	0	2	0	0	0	0	0	0	2	0	0	0	0	0	0	0	0	0	0	0	0	0	0	0	0	0
DENOVO1265	0	0	0	0	0	0	0	0	2	0	0	0	0	0	0	0	0	2	0	0	4	0	1	0	0	0	0	0	0	1
DENOVO1266	0	0	2	0	0	1	0	0	1	0	2	2	0	1	0	0	0	1	0	0	0	1	0	2	1	3	0	1	4	0
DENOVO1267	0	0	0	2	0	0	2	0	0	0	0	0	0	0	0	0	0	1	0	0	1	2	2	4	2	0	7	8	1	1
DENOVO1268	0	0	0	0	0	0	0	0	0	3	0	0	0	0	0	0	0	0	0	0	8	0	0	0	1	0	1	0	0	0
DENOVO1269	0	0	1	0	0	0	0	1	0	0	0	0	1	0	0	0	0	0	0	0	0	0	0	4	1	0	0	0	0	0
DENOVO1270	0	0	0	2	0	0	0	0	0	0	0	0	0	0	0	0	0	0	0	0	0	0	0	0	0	0	0	0	0	0
DENOVO1272	0	0	0	0	0	2	0	0	0	0	0	0	0	0	0	0	0	0	0	0	0	0	0	0	0	0	0	0	0	0
DENOVO1273	0	0	3	0	2	0	3	0	0	7	0	0	0	0	0	0	0	0	0	0	2	2	1	0	1	0	0	6	0	0
DENOVO1275	0	0	2	0	0	0	0	0	0	0	0	0	0	0	0	0	0	0	0	0	0	0	0	0	0	0	0	0	0	0
DENOVO1276	0	0	2	5	5	1	11	2	0	1	1	0	3	0	0	0	0	0	0	0	0	0	1	0	0	1	2	0	0	1
DENOVO1277	0	0	1	0	0	1	0	1	0	0	3	0	0	0	0	0	0	5	0	0	1	0	0	2	0	1	0	0	0	0
DENOVO1278	0	0	0	0	0	0	0	0	0	0	0	0	0	0	0	0	0	1	0	0	0	0	1	0	0	0	0	2	0	0
DENOVO1279	0	0	0	0	0	0	0	0	0	0	0	1	0	1	0	0	0	0	0	0	0	0	4	0	0	1	0	0	0	0
DENOVO1280	0	0	0	0	0	0	0	0	0	0	0	0	2	0	0	0	0	0	0	0	0	0	0	0	0	0	0	0	0	0
DENOVO1281	0	0	0	0	0	0	0	2	0	0	0	0	0	0	0	0	0	0	0	0	0	0	0	0	0	0	0	0	0	0
DENOVO1283	0	0	20	0	0	0	0	0	0	3	0	2	0	0	0	0	0	0	0	0	0	0	0	0	0	0	0	0	0	0
DENOVO1284	0	0	0	0	0	0	0	0	0	0	0	0	0	0	0	0	0	0	0	0	2	0	0	1	0	0	0	0	0	0
DENOVO1285	0	0	0	0	0	0	0	0	0	0	0	0	0	0	0	1	0	0	1	0	0	0	0	0	0	0	0	0	0	0
DENOVO1286	0	0	0	1	0	0	0	1	4	0	1	2	0	4	0	0	0	0	0	0	0	0	0	0	0	0	0	0	1	0
DENOVO1287	0	0	0	0	0	0	0	0	0	0	0	0	1	0	0	0	0	0	0	0	0	0	0	1	0	0	0	0	0	2
DENOVO1288	0	1	4	1	9	28	2	9	5	8	35	5	6	24	0	11	3	10	2	0	1	7	11	32	23	51	5	57	101	15
DENOVO1289	0	2	0	0	0	1	0	0	2	0	0	3	0	0	0	26	1	5	10	0	7	4	5	15	9	5	0	7	3	3
DENOVO1290	0	0	0	0	0	0	0	0	0	0	0	0	0	0	0	0	0	0	0	0	0	0	0	0	0	0	0	0	0	2
DENOVO1292	0	0	0	2	2	1	0	0	0	0	0	0	0	1	0	0	0	0	0	0	0	0	0	0	0	0	0	0	0	1
DENOVO1294	0	0	1	3	0	6	2	3	5	2	1	7	3	0	0	2	0	0	0	0	0	0	0	1	1	2	0	0	1	1
DENOVO1295	0	0	0	0	6	0	1	6	0	0	1	0	0	3	0	0	0	0	0	0	2	0	0	0	0	0	0	2	9	3
DENOVO1298	0	0	1	0	0	0	0	0	0	0	0	0	0	0	0	0	0	2	0	0	0	0	0	0	0	0	3	0	0	0
DENOVO1299	0	0	3	1	0	0	0	0	1	0	0	0	0	0	0	0	0	0	0	0	5	0	0	0	0	0	1	0	0	1
DENOVO1300	0	0	4	1	2	0	0	1	2	0	0	0	0	0	0	0	0	7	0	0	48	0	0	0	1	0	0	0	0	7
DENOVO1301	0	0	0	0	0	0	0	0	2	0	0	0	0	0	0	0	0	0	0	0	0	0	0	0	0	0	0	0	0	0
DENOVO1302	0	0	1	0	14	8	0	3	8	0	7	11	0	12	0	0	0	1	0	0	0	0	0	0	0	13	0	4	14	7
DENOVO1306	0	0	0	0	2	0	0	0	0	0	0	0	0	0	0	0	0	0	0	0	0	0	0	0	0	0	0	0	0	0
DENOVO1307	21	13	5	44	4	36	51	9	31	57	9	18	64	6	0	279	10	4	120	0	5	104	35	26	26	4	6	70	8	20
DENOVO1308	0	0	0	0	0	0	0	0	0	0	0	0	0	0	0	0	0	0	0	0	0	0	0	0	0	2	0	0	1	0
DENOVO1310	0	0	0	0	0	0	0	0	0	0	0	0	0	0	0	0	0	0	0	0	5	0	0	0	0	0	0	0	0	5
DENOVO1311	0	0	0	0	1	0	0	2	0	0	0	1	0	0	0	0	0	4	0	0	0	0	0	0	0	0	0	0	0	0
DENOVO1312	0	0	0	0	0	0	0	0	0	0	0	0	0	0	0	0	0	0	0	0	2	0	0	0	0	0	0	0	0	0
DENOVO1314	0	0	0	0	0	0	0	0	0	0	0	0	0	0	0	0	0	0	0	0	0	1	0	0	0	0	0	0	0	2
DENOVO1315	0	0	0	0	0	1	0	0	0	0	1	0	0	0	0	0	0	0	0	0	0	0	0	0	0	0	2	1	0	5
DENOVO1317	0	0	0	0	0	0	0	0	0	0	0	0	0	0	0	0	0	0	0	0	2	0	0	0	0	0	0	0	0	0
DENOVO1318	0	0	0	0	0	1	0	0	1	0	0	1	0	0	0	1	0	0	0	0	0	0	0	0	0	0	0	1	0	0
DENOVO1319	0	0	0	0	0	0	0	0	0	0	0	0	0	1	0	0	0	0	0	0	0	0	0	0	0	0	0	3	0	0
DENOVO1320	0	0	0	0	0	0	0	0	0	0	0	0	0	0	0	0	0	0	0	0	0	0	0	0	0	0	0	0	0	2
DENOVO1322	0	0	0	0	0	0	0	0	0	0	0	0	0	1	0	0	0	0	0	0	0	0	0	0	0	2	0	0	0	0
DENOVO1323	0	0	0	2	0	1	1	0	0	0	0	0	0	0	0	0	0	2	0	0	29	0	0	0	0	0	0	0	1	1
DENOVO1324	0	0	1	0	0	0	0	0	3	0	0	4	0	0	0	0	0	0	0	0	0	0	0	0	0	0	0	0	0	0
DENOVO1326	0	0	0	0	0	0	0	0	0	0	0	0	0	0	0	0	0	1	0	0	0	0	0	0	0	0	0	0	0	3
DENOVO1327	0	0	0	0	0	0	0	0	0	0	0	0	0	0	0	0	0	0	0	0	0	0	0	0	0	0	0	0	0	2
DENOVO1329	0	0	2	5	3	5	0	0	0	0	0	0	0	0	0	0	0	0	0	0	7	2	0	1	0	0	21	0	0	0
DENOVO1330	0	0	3	0	0	1	0	0	1	2	0	0	0	0	0	0	0	0	0	0	1	1	1	0	0	0	1	0	0	0
DENOVO1331	0	0	6	6	2	0	13	2	0	0	0	0	0	0	0	0	0	0	0	0	0	0	0	2	3	0	5	0	0	0
DENOVO1332	0	0	0	2	8	0	0	4	0	0	4	0	0	5	0	0	0	0	0	0	0	0	0	0	0	0	0	0	4	0
DENOVO1333	0	0	0	0	0	0	0	0	2	0	0	0	0	0	0	0	0	0	0	0	0	0	0	0	0	0	0	0	0	0
DENOVO1335	0	0	3	0	0	6	0	0	0	9	2	3	3	0	0	0	0	5	0	0	24	5	0	1	1	0	5	2	0	4
DENOVO1336	0	0	0	0	0	0	0	0	0	0	0	1	2	0	0	0	0	0	0	0	0	0	0	0	0	0	0	0	0	0
DENOVO1337	0	0	0	0	0	0	0	0	0	0	0	0	0	0	0	0	0	0	0	0	2	0	0	0	0	0	0	0	0	0
DENOVO1338	0	0	2	0	0	6	0	0	24	0	0	28	2	3	0	0	0	0	0	0	0	0	0	0	0	0	0	0	0	0
DENOVO1339	0	0	20	0	0	0	0	0	0	0	0	0	0	0	0	0	0	0	0	0	0	0	0	0	0	0	0	0	0	0
DENOVO1340	0	0	0	0	0	3	0	0	0	0	0	0	0	0	0	0	0	0	0	0	0	0	0	0	0	0	0	0	0	0
DENOVO1341	0	0	2	1	1	0	3	1	0	0	0	0	0	0	0	0	0	0	0	0	0	0	0	0	0	0	0	0	0	0
DENOVO1342	0	0	1	0	1	1	0	0	1	0	0	0	0	0	0	0	0	2	0	0	2	0	0	1	0	0	4	0	0	0
DENOVO1343	0	0	17	1	0	0	3	1	0	0	0	1	0	0	0	0	0	7	0	0	5	2	1	0	0	3	13	2	0	7
DENOVO1344	0	1	0	0	0	1	0	0	0	0	0	0	0	0	0	0	1	0	0	0	0	0	0	0	0	1	0	0	1	2
DENOVO1346	0	0	0	0	0	0	0	0	0	0	0	0	0	0	0	0	0	0	0	0	0	0	0	0	0	0	0	2	0	0
DENOVO1348	0	0	0	0	0	0	0	0	0	0	0	0	0	0	0	0	0	0	0	0	0	0	0	0	0	0	0	3	0	1
DENOVO1349	0	0	0	6	1	0	2	0	3	0	0	0	1	0	0	0	0	0	0	0	0	0	0	0	0	0	0	0	0	0
DENOVO1350	0	0	3	0	0	0	0	0	0	0	0	0	1	0	0	0	0	0	0	0	0	0	0	0	0	0	0	0	0	0
DENOVO1351	0	0	0	1	0	0	0	0	0	0	0	0	0	0	0	0	0	0	0	0	4	0	0	0	0	0	0	0	0	0
DENOVO1352	0	0	1	0	3	0	0	1	0	0	0	0	0	0	0	0	0	1	0	0	2	0	0	3	0	0	1	0	0	0
DENOVO1353	0	0	2	0	0	0	0	0	0	0	0	0	0	0	0	0	0	0	0	0	0	0	0	0	0	0	0	0	0	0
DENOVO1354	0	0	0	1	0	0	0	0	0	3	0	0	1	0	0	0	0	0	0	0	0	2	0	0	0	0	0	1	2	1
DENOVO1355	0	0	1	0	0	0	0	0	0	0	2	0	2	0	0	0	0	0	0	0	0	2	1	2	0	0	0	6	0	0
DENOVO1357	0	0	0	0	0	0	0	0	0	0	0	1	0	0	0	0	0	0	0	0	0	2	0	0	0	0	0	0	0	0
DENOVO1358	0	0	0	0	0	0	1	0	0	2	0	0	0	0	0	0	0	0	0	0	100	0	0	2	0	0	0	0	0	0
DENOVO1359	0	0	0	1	1	0	1	0	1	0	0	0	1	1	0	0	0	0	0	0	11	0	0	0	0	0	4	1	0	0
DENOVO1361	0	0	0	0	0	0	0	0	0	0	0	0	0	0	0	0	0	0	0	0	5	0	0	0	0	0	0	0	0	0
DENOVO1363	0	0	0	7	0	1	3	0	1	1	0	2	2	0	0	1	0	0	0	0	0	2	0	3	0	0	0	1	0	0
DENOVO1364	0	0	0	0	0	0	0	0	0	0	0	0	0	0	0	0	0	0	0	0	4	0	0	0	0	0	0	0	0	0
DENOVO1365	0	0	0	3	2	2	3	1	0	0	1	0	1	0	0	0	0	1	0	0	0	0	0	0	0	0	0	0	0	0
DENOVO1366	0	0	3	0	0	0	0	0	0	0	1	1	0	1	0	0	0	0	0	0	0	0	0	0	0	0	4	0	0	1
DENOVO1367	0	0	0	0	0	0	0	0	0	0	0	0	0	0	0	0	0	0	0	0	1	0	0	0	0	0	0	0	0	2
DENOVO1368	0	0	0	0	0	0	0	0	0	0	0	0	0	0	0	0	0	0	0	0	0	0	0	0	0	1	0	0	0	3
DENOVO1369	0	0	0	0	0	0	0	0	0	0	0	0	0	0	0	0	0	0	0	0	0	0	2	0	0	0	0	0	0	0
DENOVO1370	0	0	6	3	0	1	9	0	0	4	0	2	1	0	0	0	0	11	0	0	18	4	1	4	3	0	0	1	0	3
DENOVO1372	0	0	0	0	0	0	0	0	0	0	0	0	0	0	0	0	0	2	0	0	0	0	0	0	0	0	0	0	0	0
DENOVO1373	0	0	0	0	0	1	0	0	1	0	1	0	0	0	0	0	0	0	0	0	0	0	0	0	0	0	0	0	2	0
DENOVO1375	0	0	0	0	4	2	0	1	2	0	0	0	1	0	0	0	0	2	0	0	0	0	0	1	0	0	0	0	0	1
DENOVO1376	0	0	2	0	0	1	0	0	0	0	0	1	0	0	0	0	0	1	0	0	0	0	0	0	0	0	1	0	0	0
DENOVO1377	0	0	0	1	0	0	0	1	0	1	0	0	0	0	0	0	0	3	0	0	0	0	0	0	0	0	0	0	0	1
DENOVO1379	0	0	0	0	2	1	1	0	0	0	0	0	0	0	0	0	0	0	0	0	0	0	0	0	0	0	0	0	0	8
DENOVO1380	0	0	8	0	0	1	0	0	0	0	0	0	1	2	0	0	0	0	0	0	0	0	0	0	0	0	0	0	0	0
DENOVO1381	0	0	0	0	0	0	0	0	0	0	0	0	0	0	0	0	0	0	0	0	0	0	0	0	0	2	0	0	0	0
DENOVO1383	0	0	0	0	0	0	0	0	0	0	0	0	0	0	0	0	0	0	0	0	0	0	0	3	0	0	3	0	0	0
DENOVO1384	0	0	6	0	0	0	0	0	0	0	0	0	0	0	0	0	0	0	0	0	0	0	0	0	0	0	0	0	0	0
DENOVO1386	0	0	0	0	0	2	0	0	3	0	0	0	0	0	0	0	0	0	0	0	0	0	0	0	0	1	0	0	0	0
DENOVO1388	0	0	0	0	6	0	1	3	1	0	0	2	1	6	0	0	0	1	0	0	1	0	0	0	0	1	0	9	5	1
DENOVO1389	0	0	2	0	1	0	1	0	0	1	0	0	2	0	0	0	0	0	1	0	3	0	0	0	0	2	5	0	0	2
DENOVO1390	0	0	0	2	2	0	0	0	0	0	0	0	0	0	0	0	0	1	0	0	5	0	0	1	0	1	1	1	1	0
DENOVO1391	0	0	0	2	2	0	0	2	0	1	0	0	2	0	0	0	0	1	0	0	11	2	0	0	3	1	6	0	0	3
DENOVO1392	0	0	0	0	1	0	0	0	1	0	0	2	0	0	0	0	0	8	0	0	0	0	0	0	0	0	4	0	0	3
DENOVO1393	0	0	0	0	0	0	0	0	0	0	0	0	0	0	0	0	0	0	0	0	1	2	0	0	0	0	0	4	0	0
DENOVO1394	0	0	0	0	0	0	0	0	0	0	1	0	0	2	0	0	0	0	0	0	0	0	0	0	0	0	0	0	0	1
DENOVO1395	0	0	0	0	0	0	0	3	6	1	0	4	0	3	0	0	0	0	0	0	0	0	0	0	0	0	0	0	0	0
DENOVO1396	0	0	0	0	0	0	0	0	0	0	0	0	0	0	0	0	0	0	0	0	4	0	0	0	0	0	0	0	0	0
DENOVO1397	0	0	0	0	0	3	0	0	0	0	0	0	0	0	0	0	0	0	0	0	20	0	0	0	0	0	0	0	0	0
DENOVO1398	0	0	1	0	0	0	0	0	0	0	0	0	2	0	0	0	0	0	0	0	0	0	0	0	0	0	0	0	0	0
DENOVO1403	0	0	7	0	3	9	0	5	7	0	1	7	3	3	0	15	3	2	0	0	7	4	6	50	3	31	7	8	7	5
DENOVO1404	0	0	0	0	0	1	0	0	0	0	0	0	0	5	0	0	0	0	0	0	0	0	0	0	0	0	0	0	1	0
DENOVO1406	0	0	0	0	0	0	0	0	0	0	0	0	0	0	0	0	0	0	0	0	0	0	0	0	0	0	0	0	0	2
DENOVO1407	0	0	0	0	2	0	0	0	0	0	0	0	0	0	0	0	0	0	0	0	0	0	0	0	0	0	0	0	0	2
DENOVO1408	0	0	12	7	0	7	9	0	0	3	1	5	2	0	0	0	0	1	0	0	8	1	0	1	0	0	0	6	1	14
DENOVO1409	0	0	0	0	1	1	1	1	0	0	0	0	0	0	0	0	0	0	0	0	0	0	0	2	0	0	0	0	0	0
DENOVO1410	0	0	0	0	0	0	0	0	2	0	0	0	0	0	0	0	0	0	0	0	0	0	0	0	0	0	0	0	0	0
DENOVO1411	0	0	6	1	0	2	4	0	3	2	0	3	1	0	0	0	0	6	0	0	0	0	0	0	0	1	5	1	0	7
DENOVO1413	0	0	0	0	0	0	0	0	0	0	0	0	0	0	0	0	0	0	0	0	0	0	0	0	0	0	2	0	0	0
DENOVO1414	0	0	0	0	0	0	0	0	0	0	0	0	0	0	0	0	0	9	0	0	1	91	53	0	1	1	0	20	7	80
DENOVO1415	0	0	0	0	0	0	0	0	0	0	0	0	0	3	0	0	0	0	0	0	0	0	0	0	0	0	0	0	0	0
DENOVO1416	0	0	0	0	0	0	0	0	0	0	2	0	0	0	0	0	0	0	0	0	0	0	0	0	0	0	0	0	0	0
DENOVO1417	0	0	0	0	1	0	0	3	0	0	0	1	0	0	0	0	0	0	0	0	3	0	0	0	0	0	0	0	0	0
DENOVO1418	0	0	0	0	0	0	0	0	0	0	1	0	0	0	0	0	0	0	0	0	9	0	0	0	0	0	0	2	0	0
DENOVO1419	0	0	0	0	1	0	0	0	0	0	0	0	0	1	0	0	0	0	0	0	0	0	0	0	0	0	0	3	10	0
DENOVO1423	0	0	0	0	0	0	0	0	0	0	0	0	0	0	0	0	0	0	0	0	0	0	0	0	0	0	0	2	0	0
DENOVO1424	0	0	0	2	1	1	0	1	1	0	0	0	0	0	0	0	0	0	0	0	0	2	0	0	0	0	0	2	2	1
DENOVO1425	0	4	0	1	3	2	0	2	1	0	4	2	0	3	0	1	0	1	0	0	0	0	5	1	1	6	0	1	3	0
DENOVO1427	0	0	0	0	0	0	0	0	2	0	0	0	0	0	0	0	0	0	0	0	0	0	0	0	0	0	0	0	0	0
DENOVO1428	0	0	0	0	0	0	0	0	0	0	0	0	0	0	0	0	0	0	0	0	0	0	0	0	0	0	0	3	2	3
DENOVO1429	0	0	2	0	0	0	0	0	0	0	0	0	0	0	0	0	0	0	0	0	0	0	0	0	0	0	0	0	0	0
DENOVO1430	0	0	0	2	0	1	4	1	0	0	0	0	0	0	0	0	0	0	0	0	1	0	0	1	1	1	4	0	0	0
DENOVO1433	0	0	0	0	0	0	0	0	0	0	1	1	0	0	0	0	0	0	0	0	0	0	0	0	0	0	0	0	0	0
DENOVO1436	0	0	0	2	0	1	0	0	0	0	0	1	2	0	0	0	0	0	0	0	0	0	0	0	0	0	0	0	0	0
DENOVO1437	0	0	4	0	0	0	0	0	0	0	0	1	0	0	0	0	0	0	0	0	0	0	0	0	0	0	0	0	0	0
DENOVO1438	1	2	1	1	0	0	0	0	0	0	0	0	0	0	0	0	0	0	0	0	0	0	0	3	0	0	0	1	0	1
DENOVO1439	0	6	0	0	5	0	2	3	2	0	5	2	2	1	0	0	0	2	0	0	0	0	2	1	0	1	1	3	1	0
DENOVO1442	0	0	0	0	0	0	0	0	0	0	0	0	0	0	0	0	0	0	0	0	0	0	0	0	0	0	0	0	0	2
DENOVO1443	0	0	2	0	0	0	0	0	0	0	0	0	0	0	0	0	0	0	0	0	0	0	0	0	0	0	0	0	0	0
DENOVO1444	0	0	2	0	0	0	1	0	0	0	0	0	0	0	0	0	0	2	1	0	3	0	0	0	0	0	1	0	2	3
DENOVO1446	0	0	1	0	0	0	0	0	0	0	0	0	0	0	0	0	0	0	0	0	0	0	1	0	0	0	0	0	0	3
DENOVO1447	0	0	0	0	0	0	3	0	0	1	0	0	0	0	0	0	0	0	0	0	0	0	0	0	0	0	0	0	0	1
DENOVO1448	0	0	59	0	0	0	0	0	0	0	0	0	0	0	0	0	0	0	0	0	0	0	0	0	1	0	0	0	0	0
DENOVO1449	0	0	0	0	0	0	0	0	0	0	0	0	0	0	0	0	0	2	0	0	0	0	0	0	0	0	0	0	0	0
DENOVO1450	0	0	0	0	2	1	0	1	2	0	0	0	0	1	0	0	0	0	0	0	0	1	1	0	0	2	0	1	1	1
DENOVO1452	0	0	14	0	0	0	0	0	0	0	0	0	0	0	0	0	0	0	0	0	0	0	0	1	0	0	0	0	0	0
DENOVO1453	0	0	0	0	0	0	0	0	0	0	0	0	0	0	0	0	0	0	0	0	2	0	0	0	0	1	1	0	0	0
DENOVO1454	0	0	0	0	0	0	0	0	0	0	0	0	0	2	0	0	0	0	0	0	0	0	0	0	0	0	0	1	0	0
DENOVO1455	0	0	0	0	0	0	1	1	0	0	0	0	1	0	0	1	0	1	0	0	0	0	1	0	0	0	1	2	0	0
DENOVO1457	0	0	0	1	0	0	0	0	0	0	1	0	0	0	0	0	0	0	0	0	0	2	0	0	0	0	0	4	2	3
DENOVO1458	0	0	0	0	0	0	0	0	0	0	0	0	0	0	0	0	0	0	0	0	1	0	0	1	0	0	5	0	0	1
DENOVO1459	0	0	4	1	0	3	5	0	0	3	1	2	0	0	0	0	0	5	0	0	1	0	0	0	0	1	2	0	0	4
DENOVO1462	0	0	0	0	0	0	0	0	0	0	0	0	0	0	0	0	0	0	0	0	0	0	0	0	0	0	0	0	0	2
DENOVO1463	0	0	0	0	0	0	0	0	0	0	0	0	0	0	0	0	0	2	0	0	0	0	0	0	0	0	0	0	0	1
DENOVO1464	0	0	10	0	0	0	0	0	0	0	0	0	0	0	0	0	0	0	0	0	0	0	0	2	0	0	7	0	0	0
DENOVO1465	0	0	0	0	0	0	0	0	0	0	0	0	0	0	0	0	0	0	0	0	0	0	0	0	0	0	0	1	0	2
DENOVO1466	0	0	0	0	0	0	0	0	0	0	0	0	0	0	0	0	0	0	0	0	0	0	0	0	0	0	2	0	0	0
DENOVO1467	0	0	0	0	0	0	0	0	0	0	0	0	0	0	0	0	0	2	0	0	0	0	0	0	0	0	2	0	0	0
DENOVO1468	0	0	0	0	0	2	0	0	0	0	0	0	0	0	0	0	0	0	0	0	0	0	0	0	0	0	0	0	0	0
DENOVO1469	2	0	0	0	0	0	0	0	0	2	0	0	0	0	0	0	0	0	0	0	0	0	0	0	0	0	0	0	0	0
DENOVO1470	0	0	0	2	0	0	0	0	0	0	0	0	0	0	0	0	0	0	0	0	2	0	0	0	0	0	0	0	0	0
DENOVO1471	0	0	0	0	0	2	0	0	0	0	0	0	0	0	0	0	0	0	0	0	0	0	0	0	0	0	0	0	0	0
DENOVO1473	0	0	0	0	0	0	0	0	0	0	0	0	0	0	0	0	0	0	0	0	0	0	0	0	0	0	0	2	0	0
DENOVO1474	0	1	0	0	0	0	0	0	0	0	0	0	0	0	0	0	0	1	0	0	1	0	0	0	0	0	0	0	0	2
DENOVO1475	0	0	3	1	1	2	0	0	0	4	3	0	2	0	0	0	0	1	0	0	8	2	0	2	2	0	5	0	0	3
DENOVO1476	0	0	1	2	0	0	0	0	0	0	0	0	0	0	0	0	0	0	0	0	0	0	0	0	0	0	0	0	0	0
DENOVO1477	0	0	0	0	0	0	0	0	0	0	0	0	0	0	0	0	0	0	0	0	0	0	0	0	0	0	2	0	0	0
DENOVO1478	0	0	0	0	0	0	0	2	0	0	0	0	0	0	0	0	0	0	0	0	0	0	3	0	0	0	0	0	0	0
DENOVO1479	0	0	0	0	0	0	0	0	0	0	0	0	0	0	0	0	0	0	0	0	3	0	0	0	0	0	0	0	0	0
DENOVO1481	0	0	0	0	0	0	0	0	0	0	0	0	0	0	0	0	0	0	0	0	3	0	0	0	0	0	0	0	0	0
DENOVO1482	0	0	0	0	0	2	0	0	0	0	0	0	0	0	0	0	0	0	0	0	0	0	0	0	0	2	0	0	0	0
DENOVO1483	0	0	0	0	0	1	0	0	0	0	0	0	1	0	0	0	0	0	0	0	15	0	0	0	0	0	0	0	0	0
DENOVO1484	0	0	0	0	0	0	0	0	0	0	0	0	0	0	0	0	0	2	0	0	0	0	0	0	0	0	0	0	0	0
DENOVO1485	0	1	36	24	15	0	0	1	0	0	0	1	4	1	0	0	0	0	0	0	0	0	0	3	0	0	35	4	0	9
DENOVO1486	0	0	0	0	0	0	0	0	0	0	0	0	0	0	0	0	0	0	0	0	0	0	1	2	1	0	1	0	1	3
DENOVO1487	0	0	0	0	0	0	0	0	0	0	0	0	0	0	0	0	0	0	0	0	0	0	0	0	0	0	0	0	0	3
DENOVO1489	0	0	0	0	0	1	0	0	0	0	0	0	0	0	0	0	0	0	0	0	0	0	0	1	0	0	0	0	1	2
DENOVO1491	0	0	3	34	10	0	59	5	0	1	0	0	3	0	0	0	0	0	0	0	0	0	1	0	1	0	10	0	0	0
DENOVO1492	0	0	0	2	0	0	0	0	0	0	0	0	0	0	0	0	0	0	0	0	0	0	0	0	0	0	0	0	0	0
DENOVO1493	0	0	0	2	0	0	0	0	0	0	0	0	0	0	0	0	0	0	0	0	0	0	0	0	0	0	0	0	0	0
DENOVO1496	0	0	0	0	0	0	0	0	0	0	0	0	0	0	0	0	0	0	0	0	0	1	2	0	1	0	2	1	0	0
DENOVO1497	0	0	0	0	1	0	0	0	2	0	0	0	0	0	0	0	0	0	0	0	0	0	0	0	0	0	0	0	0	0
DENOVO1498	0	0	4	0	1	1	0	0	1	1	1	1	0	3	0	0	0	1	0	0	1	0	0	2	0	0	2	1	2	3
DENOVO1502	0	0	0	0	2	0	0	0	0	0	1	0	0	0	0	0	0	3	0	0	1	0	0	0	0	0	1	1	1	2
DENOVO1503	0	0	0	0	0	0	0	0	0	0	0	0	0	0	0	1	0	0	0	0	0	0	0	0	0	0	0	0	0	1
DENOVO1504	0	0	3	2	0	0	3	0	1	3	0	0	4	0	0	0	0	8	0	0	13	0	0	0	0	0	0	2	0	2
DENOVO1505	0	0	2	0	0	0	0	0	0	0	0	0	3	0	0	0	0	1	0	0	0	0	0	0	0	0	0	0	0	0
DENOVO1506	0	0	2	1	1	0	1	0	0	0	0	2	0	0	0	0	0	45	0	0	10	3	3	4	8	6	19	9	3	41
DENOVO1507	0	0	0	0	2	0	0	0	0	0	0	1	0	0	0	0	0	0	0	0	0	0	0	0	1	0	0	0	1	0
DENOVO1508	0	0	0	0	0	0	0	0	0	0	0	0	0	0	0	0	0	0	0	0	0	0	0	0	0	0	2	0	0	0
DENOVO1509	0	0	0	0	0	0	0	0	0	0	0	0	0	0	0	0	0	0	0	0	1	0	0	0	0	0	0	0	0	2
DENOVO1513	0	0	0	12	0	9	10	1	10	6	0	12	16	4	0	9	0	3	1	0	2	29	10	11	18	4	2	14	3	7
DENOVO1514	0	0	0	0	2	0	0	3	0	0	0	0	0	1	0	0	0	0	0	0	0	0	0	0	0	0	0	1	2	0
DENOVO1516	0	0	2	0	0	0	0	0	0	0	0	0	0	0	0	0	0	0	0	0	0	0	0	0	0	0	0	0	0	0
DENOVO1519	0	0	0	0	0	0	0	0	0	0	0	0	0	0	0	0	0	0	0	0	0	0	0	2	0	1	0	0	0	0
DENOVO1520	0	0	0	0	0	2	0	0	0	0	0	0	0	0	0	0	0	0	0	0	0	0	0	1	0	0	0	0	0	0
DENOVO1521	0	0	3	1	1	1	1	0	1	0	1	0	0	2	0	0	0	21	0	0	5	9	0	6	3	7	22	23	9	12
DENOVO1522	0	0	0	0	0	0	0	0	0	0	0	0	0	0	0	0	0	0	0	0	0	0	0	0	0	0	0	0	0	2
DENOVO1523	0	0	0	1	0	0	0	0	1	3	0	0	3	1	0	0	0	0	0	0	5	2	0	0	0	0	12	0	0	0
DENOVO1524	0	0	2	0	0	0	0	0	0	0	0	0	0	0	0	0	0	0	0	0	0	0	0	0	0	0	0	0	0	0
DENOVO1527	0	0	2	0	2	1	0	0	0	0	1	0	0	0	0	0	0	0	0	0	0	0	0	0	0	0	0	0	0	0
DENOVO1528	0	0	1	0	2	0	0	0	0	0	0	0	1	0	0	0	0	0	0	0	0	0	0	0	0	0	0	0	0	0
DENOVO1530	0	0	0	1	0	5	1	0	2	0	0	3	4	0	0	0	0	0	0	0	0	0	0	0	0	0	0	0	0	0
DENOVO1531	0	0	0	0	0	1	2	2	1	17	3	0	0	0	0	0	0	5	0	0	1	0	0	0	3	0	7	0	0	0
DENOVO1532	0	0	0	0	0	0	0	0	0	1	0	0	0	0	0	0	1	0	1	0	0	1	0	1	0	1	0	0	0	1
DENOVO1533	0	0	0	1	2	0	1	1	0	0	0	0	0	1	0	0	0	0	0	0	0	0	0	3	1	6	1	2	9	0
DENOVO1535	0	0	0	2	0	3	0	0	1	0	1	3	0	1	0	1	0	3	0	0	1	0	0	2	0	4	1	1	0	0
DENOVO1536	0	0	0	1	0	7	0	1	6	0	1	1	0	1	0	2	0	0	0	0	2	0	0	0	5	8	3	2	0	3
DENOVO1537	0	0	0	0	0	0	0	0	0	0	0	0	0	0	0	0	0	0	0	0	3	0	0	0	0	0	0	0	0	0
DENOVO1538	0	0	0	0	0	2	0	0	0	2	2	0	0	0	0	0	0	0	0	0	0	0	0	0	0	0	0	0	0	0
DENOVO1539	0	0	0	0	1	1	0	0	0	0	0	0	0	0	0	0	0	0	0	0	0	0	1	1	0	0	0	0	0	2
DENOVO1540	0	0	0	0	0	0	0	0	0	0	0	0	0	0	0	0	0	2	0	0	0	1	3	4	1	0	0	2	0	3
DENOVO1543	1	0	7	1	2	8	0	1	13	1	7	6	1	1	0	5	0	7	0	0	6	8	9	5	6	10	1	8	7	5
DENOVO1544	0	0	1	0	0	0	0	0	0	0	1	0	0	0	0	0	0	0	0	0	3	0	0	0	0	0	0	0	0	2
DENOVO1545	0	0	0	0	1	1	0	0	0	0	0	1	0	0	0	0	0	0	0	0	0	0	0	3	0	0	1	0	0	0
DENOVO1547	0	0	1	1	2	0	0	0	1	1	0	0	0	0	0	0	0	0	0	0	0	0	0	0	0	0	0	1	0	0
DENOVO1550	0	0	0	0	2	0	0	0	0	0	0	0	0	0	0	0	0	0	0	0	0	0	0	0	0	0	0	0	0	0
DENOVO1551	0	0	0	1	0	0	0	0	0	0	0	0	0	0	0	0	0	3	0	0	0	0	0	0	0	0	0	0	0	0
DENOVO1552	0	0	0	1	0	0	0	2	0	3	0	1	0	0	0	0	0	0	0	0	0	4	9	5	0	0	5	2	2	2
DENOVO1554	0	0	0	0	0	0	0	0	1	0	0	0	0	0	0	0	0	0	0	0	0	0	0	0	0	0	0	0	0	1
DENOVO1555	2	0	0	1	0	0	1	0	2	1	0	0	5	1	0	0	0	0	0	0	2	1	1	7	2	9	3	4	2	3
DENOVO1556	0	0	1	0	2	9	0	0	3	1	11	1	3	6	0	6	1	0	0	0	0	0	0	0	0	1	0	0	0	0
DENOVO1558	0	0	0	0	0	0	0	1	0	0	1	0	1	0	0	0	0	0	0	0	0	1	0	0	1	1	0	4	0	0
DENOVO1559	0	0	0	0	0	0	0	0	0	0	0	0	0	0	0	0	0	0	0	0	29	0	0	13	1	0	4	0	0	0
DENOVO1560	0	0	0	2	0	0	0	0	0	0	0	0	0	0	0	0	0	0	0	0	0	0	0	0	1	0	0	0	0	0
DENOVO1561	0	0	0	0	2	0	0	0	0	0	0	0	0	0	0	0	0	0	0	0	0	0	0	0	0	0	0	0	0	0
DENOVO1562	0	0	0	0	0	1	0	0	0	0	0	0	0	0	0	0	0	0	0	0	0	0	0	0	3	1	2	0	0	0
DENOVO1563	0	0	1	1	0	8	0	1	1	0	4	9	2	5	0	0	0	26	0	0	5	0	0	4	1	3	6	2	2	8
DENOVO1564	0	0	0	0	0	2	0	0	0	0	0	0	0	0	0	0	0	0	0	0	0	0	0	0	0	0	0	0	0	2
DENOVO1565	0	0	0	7	1	1	1	0	2	1	0	0	5	0	0	0	0	0	0	0	1	4	1	1	0	0	1	12	0	0
DENOVO1567	0	0	0	0	0	0	0	0	0	0	0	0	0	0	0	0	0	0	0	0	0	0	0	0	0	0	0	0	0	2
DENOVO1568	0	0	28	15	12	22	20	13	5	41	49	38	8	1	0	0	0	49	0	0	6	7	4	2	1	4	38	6	3	13
DENOVO1569	0	0	0	0	0	0	0	0	0	0	0	0	0	0	0	0	0	0	0	0	2	0	0	0	0	0	0	0	0	0
DENOVO1570	0	0	0	0	0	0	0	0	0	0	0	0	1	0	0	0	0	0	2	0	3	2	0	2	0	0	3	0	2	4
DENOVO1571	1	1	16	0	0	1	0	0	0	0	0	0	0	0	0	0	0	0	0	0	0	0	0	0	1	0	0	0	0	0
DENOVO1572	0	0	0	0	0	0	2	0	0	0	0	0	0	0	0	0	0	2	0	0	0	0	1	3	0	1	3	1	0	0
DENOVO1573	0	0	0	0	0	0	0	0	0	0	0	0	0	0	0	0	0	1	0	0	0	0	0	0	0	0	0	20	4	3
DENOVO1575	0	0	0	0	0	2	2	0	0	0	0	0	1	0	0	0	0	10	0	0	7	1	1	1	3	0	2	1	1	7
DENOVO1576	0	0	9	0	7	8	0	9	8	0	2	15	0	3	0	0	0	0	0	0	8	0	1	3	0	1	4	0	2	8
DENOVO1579	0	0	1	0	1	0	0	0	1	0	0	2	0	2	0	0	0	2	0	0	0	0	0	0	0	0	0	0	0	1
DENOVO1580	0	0	1	14	10	8	7	5	6	7	4	14	10	2	0	2	0	1	0	0	1	8	6	7	6	1	0	16	5	4
DENOVO1581	0	0	0	0	0	0	0	0	0	0	0	0	0	0	0	0	0	0	0	0	0	0	0	0	0	0	0	0	0	2
DENOVO1582	0	0	0	0	0	0	0	0	0	0	0	0	0	0	0	0	0	0	0	0	2	0	0	0	0	0	0	0	0	0
DENOVO1583	0	0	1	1	2	0	0	1	0	1	1	1	0	0	0	0	0	0	0	0	0	0	0	0	0	0	3	1	0	0
DENOVO1584	0	0	1	0	0	0	0	0	0	0	1	0	0	0	0	0	0	0	0	0	2	0	2	1	0	0	1	1	0	0
DENOVO1585	0	0	0	0	0	0	0	0	0	0	0	0	0	0	0	0	0	0	0	0	0	0	0	0	0	0	0	10	1	6
DENOVO1586	0	0	0	2	1	0	0	0	3	0	0	1	0	0	0	0	0	0	0	0	8	0	0	0	0	0	0	0	0	0
DENOVO1590	0	0	0	5	1	7	5	0	0	10	2	2	0	0	0	0	0	0	0	0	5	0	0	0	0	0	1	1	0	1
DENOVO1591	0	0	5	7	6	4	3	2	0	3	0	1	2	0	0	0	0	1	0	0	11	0	0	0	0	0	0	2	0	0
DENOVO1592	0	0	0	0	0	0	0	0	0	0	0	0	0	0	0	0	0	0	0	0	0	0	0	0	0	0	2	0	0	0
DENOVO1594	0	0	0	0	0	0	0	0	0	0	0	0	0	0	0	0	0	0	0	0	2	0	0	0	0	0	0	0	0	0
DENOVO1595	0	0	10	12	4	43	15	7	3	5	4	3	5	0	0	0	0	0	0	0	2	0	0	0	0	0	0	0	0	1
DENOVO1596	0	0	0	0	0	0	0	0	0	0	2	0	0	0	0	0	0	0	0	0	0	0	0	0	0	0	0	0	0	0
DENOVO1597	0	0	0	0	0	0	0	0	0	0	2	0	0	0	0	0	0	0	0	0	0	0	0	0	0	0	0	1	0	0
DENOVO1599	0	0	0	3	0	14	1	0	0	1	1	0	1	0	0	0	0	0	0	0	161	0	0	15	4	1	6	2	1	0
DENOVO1600	0	0	2	0	6	0	0	0	0	0	0	0	0	1	0	0	0	0	0	0	0	0	0	0	0	0	0	0	0	0
DENOVO1601	0	0	0	1	0	0	3	0	0	0	0	2	0	0	0	0	0	0	0	0	3	0	0	0	0	0	2	0	0	1
DENOVO1602	0	0	0	0	0	0	0	0	0	0	0	0	0	0	0	0	0	3	0	0	0	0	0	0	1	0	14	0	0	0
DENOVO1603	0	0	1	26	1	0	8	3	1	2	0	1	3	2	0	0	0	2	0	0	8	2	0	1	0	0	0	2	3	16
DENOVO1604	0	0	4	0	0	2	6	0	1	2	1	2	3	0	0	0	0	2	0	0	9	12	9	13	6	6	0	5	2	26
DENOVO1605	0	0	0	0	0	0	0	0	0	0	0	0	0	0	0	0	0	0	0	0	2	0	0	0	0	0	1	0	0	0
DENOVO1606	0	0	0	0	1	3	0	0	2	0	1	6	0	3	0	0	0	3	0	0	0	1	0	0	0	0	0	1	2	1
DENOVO1607	0	20	7	2	9	5	5	11	3	4	1	9	22	19	0	6	1	10	0	1	8	6	60	9	13	26	3	8	9	11
DENOVO1608	0	0	0	0	0	1	0	0	0	0	0	0	2	3	0	0	0	0	0	0	0	0	4	1	0	4	1	0	1	0
DENOVO1609	0	0	16	30	7	3	18	7	0	10	5	5	6	2	0	0	0	10	0	0	12	2	2	5	3	0	2	7	0	19
DENOVO1610	6	5	26	40	10	34	40	16	11	11	2	21	40	27	0	82	4	79	11	0	24	165	101	90	146	44	41	83	20	49
DENOVO1612	0	0	1	1	0	2	0	0	4	0	0	5	0	0	0	1	0	2	0	0	1	0	0	0	0	0	0	0	0	0
DENOVO1613	0	0	0	3	0	0	1	0	0	0	0	0	0	0	0	0	0	0	0	0	0	3	0	0	0	1	0	0	0	0
DENOVO1614	0	0	0	0	0	0	0	0	1	0	0	0	0	0	0	0	0	0	0	0	0	0	0	0	0	0	1	0	2	0
DENOVO1615	0	0	0	0	0	0	0	0	0	0	0	0	0	0	0	0	0	1	0	0	0	0	0	0	1	1	4	0	2	5
DENOVO1616	0	0	0	0	0	0	0	0	0	0	0	0	0	0	0	0	0	0	0	0	0	0	0	0	0	0	0	0	2	0
DENOVO1617	0	2	0	0	0	0	0	0	0	0	0	0	0	0	0	0	0	0	0	0	0	0	0	0	0	0	0	0	0	0
DENOVO1618	0	0	0	0	0	1	0	0	0	1	1	0	0	0	0	0	0	0	0	0	2	0	1	0	0	0	4	1	1	1
DENOVO1619	0	0	0	0	0	0	0	0	1	0	0	0	0	0	0	0	0	3	0	0	0	2	0	0	0	0	0	0	0	0
DENOVO1620	0	0	1	2	0	0	0	1	0	0	0	0	0	0	0	0	0	0	0	0	0	0	0	1	0	0	0	0	0	1
DENOVO1621	0	0	0	0	0	0	0	0	0	0	0	0	0	0	0	0	0	0	0	0	0	0	0	0	0	0	3	0	0	0
DENOVO1622	0	0	0	0	0	0	0	0	0	0	0	0	0	0	0	0	0	2	0	0	0	0	0	0	0	0	0	0	0	0
DENOVO1623	0	0	0	0	0	0	0	0	1	0	1	0	0	0	0	0	0	1	0	0	5	2	0	0	0	0	3	1	0	0
DENOVO1624	0	0	0	0	0	0	0	0	0	0	0	0	0	0	0	0	0	0	0	0	0	0	0	0	0	0	0	0	0	2
DENOVO1625	0	0	0	0	0	0	0	0	0	0	0	0	0	0	0	0	0	0	0	0	0	0	0	0	0	0	0	0	0	2
DENOVO1626	0	0	1	0	1	1	0	0	0	0	0	0	0	0	0	0	0	3	0	0	1	1	0	0	0	0	1	1	1	1
DENOVO1627	0	0	0	0	0	0	0	0	0	0	0	0	0	0	0	0	0	59	2	0	29	60	37	0	45	7	0	449	35	406
DENOVO1628	0	0	0	9	10	23	16	23	25	9	6	22	20	32	0	3	0	1	0	0	4	1	1	3	0	7	0	6	12	2
DENOVO1630	0	0	0	0	0	0	0	0	0	0	0	0	0	1	0	10	3	0	3	0	1	2	4	11	1	3	3	0	0	0
DENOVO1632	0	0	0	0	0	0	0	0	1	0	0	0	0	0	0	0	0	0	0	0	2	0	0	0	0	0	0	0	0	0
DENOVO1633	0	0	2	0	0	1	0	1	0	0	0	1	0	0	0	0	0	1	0	0	0	0	0	0	0	0	1	0	1	3
DENOVO1634	0	0	2	9	2	2	11	1	0	131	13	2	12	0	0	0	0	0	0	0	0	1	0	1	1	0	0	0	0	0
DENOVO1635	0	0	0	0	0	0	0	0	0	0	0	0	0	0	0	0	0	0	0	0	0	0	0	0	0	0	0	0	0	2
DENOVO1636	0	0	0	0	1	0	0	0	0	0	0	2	0	0	0	0	0	0	0	0	0	0	0	0	0	0	0	0	0	0
DENOVO1637	0	0	0	0	0	2	0	0	0	0	0	0	0	0	0	0	0	0	0	0	0	0	0	0	0	0	0	0	0	0
DENOVO1638	0	0	0	0	0	0	0	0	0	0	0	0	0	0	0	0	0	0	0	0	0	0	0	0	0	0	0	0	0	2
DENOVO1639	0	0	0	0	0	0	0	0	0	0	0	0	0	0	0	0	0	0	0	0	2	0	0	0	0	0	0	0	0	0
DENOVO1640	0	0	0	0	0	0	0	0	0	0	0	0	0	0	0	0	0	0	0	0	0	1	0	3	1	0	3	1	0	0
DENOVO1641	0	0	0	0	0	0	0	0	0	0	0	0	0	0	0	0	0	0	0	0	0	0	0	0	0	0	0	1	2	0
DENOVO1642	0	0	1	0	0	0	0	0	0	0	0	2	0	0	0	0	0	7	0	0	1	0	0	0	0	1	1	0	3	2
DENOVO1643	0	0	0	1	0	0	1	1	0	0	0	0	0	0	0	0	0	0	0	0	2	0	0	0	0	1	1	0	0	5
DENOVO1644	0	0	1	0	0	0	0	0	1	0	0	0	0	0	0	9	0	0	0	0	2	0	0	1	0	7	0	0	1	0
DENOVO1645	0	0	0	0	3	0	0	0	0	0	0	0	0	1	0	0	0	0	0	0	0	0	0	0	0	0	0	0	0	0
DENOVO1646	0	0	1	0	0	0	0	0	0	0	0	1	0	0	0	0	0	0	0	0	2	0	0	0	0	0	2	0	0	0
DENOVO1647	0	0	0	0	0	0	0	0	0	0	0	0	0	0	0	0	0	0	0	0	0	0	0	0	0	0	0	2	0	1
DENOVO1648	0	0	0	0	0	0	2	0	0	0	0	0	0	0	0	0	0	0	0	0	0	0	0	0	0	0	0	0	0	0
DENOVO1650	0	0	0	0	0	0	0	0	0	0	0	1	0	0	0	0	0	71	0	0	3	0	0	0	0	0	5	0	0	0
DENOVO1651	0	0	0	0	0	0	0	0	0	0	0	0	0	0	0	0	0	0	0	0	5	0	0	0	0	0	0	0	0	0
DENOVO1652	0	0	0	0	0	0	0	0	0	0	0	0	0	0	0	0	0	0	0	0	0	0	0	4	2	0	1	0	0	0
DENOVO1653	0	0	0	2	0	0	0	0	0	0	0	1	0	0	0	0	0	0	0	0	0	0	0	3	2	0	1	0	0	0
DENOVO1654	0	0	0	0	0	0	0	0	0	0	0	0	0	0	0	0	0	1	0	0	0	0	0	0	0	0	2	0	0	0
DENOVO1655	4	5	17	22	1	11	22	8	6	5	2	9	26	9	0	12	0	15	0	0	3	34	26	16	24	16	14	22	3	16
DENOVO1658	0	0	1	0	0	2	0	0	0	0	0	0	0	0	0	0	0	0	0	0	2	1	0	1	0	0	1	2	1	1
DENOVO1660	0	0	2	20	7	5	20	2	2	21	11	2	1	0	0	0	0	19	0	0	4	1	2	0	2	1	1	0	2	0
DENOVO1661	0	0	0	0	0	0	0	0	0	0	0	0	0	0	0	0	0	0	0	0	0	0	0	0	0	0	0	0	2	0
DENOVO1662	0	0	0	2	0	0	0	0	0	0	2	0	0	0	0	0	0	0	0	0	0	0	0	0	0	0	0	0	0	0
DENOVO1663	0	0	1	0	2	0	0	0	0	0	0	0	0	0	0	0	0	0	0	0	0	0	0	0	0	0	0	0	0	0
DENOVO1664	0	0	0	0	0	0	0	0	0	0	0	0	0	0	0	0	0	0	0	0	0	0	0	0	0	0	0	0	2	0
DENOVO1665	0	0	7	9	2	2	4	4	1	0	0	0	6	0	0	0	0	33	0	0	112	14	3	38	28	6	14	61	11	113
DENOVO1666	0	0	0	0	4	0	1	0	0	0	1	1	0	1	0	0	0	3	0	0	0	0	0	0	0	0	0	8	0	0
DENOVO1667	0	0	0	0	0	0	0	0	2	0	0	0	0	0	0	0	0	0	0	0	0	0	0	0	0	0	0	2	0	2
DENOVO1668	0	0	0	0	0	0	0	0	0	0	0	0	0	0	0	0	0	0	0	0	0	0	0	2	0	0	0	0	0	0
DENOVO1669	0	0	0	0	1	2	0	0	5	0	0	2	0	2	0	0	0	0	0	0	0	0	0	0	0	0	0	0	0	0
DENOVO1670	0	0	0	0	0	0	0	0	0	1	0	0	2	0	0	0	0	0	0	0	0	0	0	0	0	0	1	0	0	1
DENOVO1672	0	0	2	0	0	0	0	0	0	0	0	0	0	0	0	0	0	0	0	0	0	0	0	0	0	0	0	420	109	320
DENOVO1674	0	0	0	0	0	0	0	0	0	0	0	0	0	0	0	0	0	2	0	0	0	0	0	0	0	0	0	0	0	0
DENOVO1675	0	0	0	0	0	0	0	0	0	0	0	0	0	0	0	0	0	0	0	0	0	0	0	0	0	0	0	2	0	0
DENOVO1676	0	0	0	0	1	1	1	0	2	0	1	1	0	0	0	0	0	0	0	0	0	0	0	5	1	0	0	0	0	0
DENOVO1677	0	0	0	0	0	0	0	0	0	0	0	0	0	0	0	0	0	2	0	0	0	0	0	0	0	0	0	0	0	0
DENOVO1678	0	0	0	0	0	0	0	0	0	0	0	0	0	0	0	0	0	0	0	0	0	0	0	0	0	0	0	0	0	2
DENOVO1679	0	0	0	0	0	0	0	0	0	0	0	0	0	0	0	0	0	0	0	0	0	0	0	0	2	0	0	0	0	0
DENOVO1680	0	0	0	49	1	21	21	1	29	19	1	23	75	3	0	9	0	1	1	0	3	142	22	22	38	0	2	53	2	6
DENOVO1681	0	0	4	3	14	2	2	0	4	8	17	0	0	0	0	0	0	1	0	0	1	0	0	0	0	2	0	0	0	1
DENOVO1683	0	0	0	0	0	0	0	0	0	0	0	0	0	0	0	0	0	1	0	0	2	0	0	0	0	0	0	0	0	0
DENOVO1684	0	0	0	0	2	0	0	1	0	1	3	0	0	3	0	0	0	0	0	0	0	0	0	0	0	0	0	0	4	0
DENOVO1686	0	0	0	0	0	0	0	0	0	0	0	0	0	0	0	0	0	0	0	0	2	0	0	0	0	0	0	0	0	0
DENOVO1687	0	0	36	0	13	33	1	6	7	20	150	8	21	21	0	4	3	19	6	0	6	51	79	38	30	239	4	37	92	27
DENOVO1688	0	0	2	0	0	0	0	0	0	0	0	0	0	0	0	0	0	0	0	0	0	0	0	0	0	0	0	0	0	0
DENOVO1689	0	0	0	0	0	0	0	0	0	0	0	0	0	0	0	0	0	0	0	0	0	0	0	0	0	2	0	0	0	0
DENOVO1691	0	0	1	0	0	0	0	0	0	0	0	0	0	0	0	0	0	0	0	0	2	0	0	6	0	1	0	24	15	3
DENOVO1692	0	0	0	1	3	3	1	1	0	4	3	1	0	0	0	0	0	1	0	0	0	1	0	1	0	0	0	0	0	1
DENOVO1693	1525	2594	207	314	419	1979	385	323	57	211	175	59	111	90	0	0	0	0	0	0	0	0	9	0	0	0	0	0	0	0
DENOVO1694	0	0	0	0	0	0	0	0	2	0	0	1	0	1	0	0	0	0	0	0	0	0	3	10	0	0	0	0	0	0
DENOVO1695	0	0	0	0	0	0	0	0	0	0	0	0	0	0	0	0	0	7	0	0	0	0	0	0	0	0	0	0	0	2
DENOVO1696	0	0	0	0	0	0	0	0	0	0	0	0	2	0	0	0	0	0	0	0	0	0	0	0	0	0	0	0	0	0
DENOVO1697	0	0	2	0	0	0	0	0	0	0	0	0	0	0	0	0	0	0	0	0	0	0	0	0	0	0	0	0	0	0
DENOVO1698	0	0	0	0	0	2	0	0	0	0	0	0	0	0	0	0	0	0	0	0	0	0	0	0	0	0	0	0	0	0
DENOVO1699	0	0	0	0	0	0	0	0	0	0	0	0	0	0	0	0	0	0	0	0	0	0	0	0	0	0	2	0	0	0
DENOVO1701	0	0	0	0	0	0	0	0	0	0	0	0	0	0	0	0	0	2	0	0	0	0	1	0	0	0	0	1	0	0
DENOVO1702	0	0	0	0	0	2	2	0	1	2	0	0	2	0	0	0	0	0	2	0	0	3	1	0	0	0	0	4	0	0
DENOVO1703	0	0	3	0	0	0	1	0	0	0	0	0	0	0	0	0	0	0	0	0	9	0	0	0	0	0	1	0	0	1
DENOVO1704	0	0	0	0	0	0	0	0	0	0	0	0	0	0	0	0	0	0	0	0	0	0	0	0	0	0	0	3	0	0
DENOVO1706	0	0	0	0	0	0	0	0	0	0	0	0	0	0	0	0	0	0	0	0	0	0	0	3	1	0	1	0	0	0
DENOVO1707	0	0	8	12	2	15	27	1	8	45	1	2	8	1	0	0	0	0	0	0	27	0	0	2	0	0	1	8	1	1
DENOVO1708	0	0	0	0	2	0	0	0	0	0	0	0	0	0	0	0	0	0	0	0	0	0	0	0	0	0	0	0	0	0
DENOVO1709	0	0	0	0	0	0	0	0	0	2	0	0	1	0	0	0	0	0	0	0	1	0	0	0	0	0	0	0	0	1
DENOVO1710	0	0	0	0	0	0	0	0	0	0	0	0	0	0	0	0	0	3	0	0	0	0	0	0	0	1	2	2	0	5
DENOVO1711	0	0	0	0	0	0	0	0	0	0	0	0	0	0	0	0	0	0	0	0	1	0	0	0	0	0	0	0	0	2
DENOVO1712	11	2	1	4	5	4	3	5	0	2	1	2	1	3	0	4	0	0	0	0	0	0	1	1	1	7	2	0	6	1
DENOVO1713	0	0	2	0	0	0	0	0	0	0	0	0	0	0	0	0	0	1	0	0	5	0	0	1	0	0	1	3	2	0
DENOVO1714	0	0	0	0	0	0	0	0	1	0	0	3	0	0	0	0	0	2	0	0	0	0	0	0	1	0	0	0	0	0
DENOVO1715	0	0	0	0	0	1	1	2	0	0	1	0	0	0	0	0	0	0	0	0	0	0	1	0	0	0	2	0	0	0

## Sheet: Taxa_table
DENOVO1	Bacteria;Bacteroidetes;Bacteroidia;Bacteroidales
DENOVO2	Bacteria;Firmicutes;Bacilli;Lactobacillales;Lactobacillaceae;Lactobacillus
DENOVO4	Bacteria;Firmicutes;Bacilli;Lactobacillales;Lactobacillaceae;Lactobacillus
DENOVO5	Bacteria;Bacteroidetes;Bacteroidia;Bacteroidales
DENOVO6	Bacteria;Proteobacteria;Gammaproteobacteria;Alteromonadales;Shewanellaceae;Shewanella
DENOVO7	Bacteria;Bacteroidetes;Bacteroidia;Bacteroidales;Porphyromonadaceae
DENOVO8	Bacteria;Firmicutes;Clostridia;Clostridiales
DENOVO9	Bacteria;Firmicutes;Clostridia;Clostridiales
DENOVO10	Bacteria;Firmicutes;Clostridia;Clostridiales
DENOVO11	Bacteria;Bacteroidetes;Bacteroidia;Bacteroidales;Porphyromonadaceae;Barnesiella
DENOVO12	Bacteria;Bacteroidetes;Bacteroidia;Bacteroidales
DENOVO13	Bacteria;Proteobacteria;Gammaproteobacteria;Alteromonadales;Shewanellaceae;Shewanella
DENOVO14	Bacteria;Bacteroidetes;Bacteroidia;Bacteroidales
DENOVO15	Bacteria;Bacteroidetes;Bacteroidia;Bacteroidales
DENOVO16	Bacteria;Firmicutes;Clostridia;Clostridiales;Lachnospiraceae
DENOVO17	Bacteria;Firmicutes
DENOVO18	Bacteria;Firmicutes;Bacilli;Lactobacillales;Lactobacillaceae;Lactobacillus
DENOVO19	Bacteria;Bacteroidetes;Bacteroidia;Bacteroidales
DENOVO20	Bacteria;Firmicutes;Clostridia;Clostridiales;Lachnospiraceae
DENOVO21	Bacteria;Bacteroidetes;Bacteroidia;Bacteroidales
DENOVO22	Bacteria;Bacteroidetes;Bacteroidia;Bacteroidales
DENOVO23	Bacteria
DENOVO24	Bacteria;Bacteroidetes;Bacteroidia;Bacteroidales
DENOVO25	Bacteria;Bacteroidetes;Bacteroidia;Bacteroidales;Bacteroidaceae;Bacteroides
DENOVO26	Bacteria;Bacteroidetes;Bacteroidia;Bacteroidales
DENOVO27	Bacteria;Bacteroidetes;Bacteroidia;Bacteroidales;Porphyromonadaceae
DENOVO28	Bacteria;Bacteroidetes;Bacteroidia;Bacteroidales;Bacteroidaceae;Bacteroides
DENOVO29	Bacteria;Bacteroidetes;Bacteroidia;Bacteroidales;Rikenellaceae;Alistipes
DENOVO30	Bacteria;Bacteroidetes;Bacteroidia;Bacteroidales;Prevotellaceae;Prevotella
DENOVO31	Bacteria;Bacteroidetes;Bacteroidia;Bacteroidales;Porphyromonadaceae
DENOVO32	Bacteria;Bacteroidetes;Bacteroidia;Bacteroidales
DENOVO33	Bacteria;Proteobacteria;Epsilonproteobacteria;Campylobacterales;Helicobacteraceae;Helicobacter
DENOVO34	Bacteria;Firmicutes;Clostridia;Clostridiales;Lachnospiraceae
DENOVO35	Bacteria;Firmicutes;Clostridia;Clostridiales;Lachnospiraceae
DENOVO36	Bacteria;Bacteroidetes;Bacteroidia;Bacteroidales;Rikenellaceae;Alistipes
DENOVO38	Bacteria;Bacteroidetes;Bacteroidia;Bacteroidales
DENOVO39	Bacteria;Bacteroidetes
DENOVO40	Bacteria;Firmicutes;Clostridia;Clostridiales;Lachnospiraceae
DENOVO41	Bacteria;Firmicutes;Clostridia;Clostridiales;Lachnospiraceae
DENOVO42	Bacteria;Firmicutes;Clostridia;Clostridiales;Lachnospiraceae;Clostridium XlVb
DENOVO43	Bacteria;Firmicutes;Erysipelotrichia;Erysipelotrichales;Erysipelotrichaceae;Turicibacter
DENOVO44	Bacteria;Firmicutes
DENOVO45	Bacteria;Bacteroidetes;Bacteroidia;Bacteroidales;Porphyromonadaceae
DENOVO46	Bacteria;Firmicutes;Clostridia;Clostridiales;Lachnospiraceae
DENOVO47	Bacteria;Bacteroidetes
DENOVO48	Bacteria;Bacteroidetes;Bacteroidia;Bacteroidales;Porphyromonadaceae
DENOVO49	Bacteria;Bacteroidetes;Bacteroidia;Bacteroidales
DENOVO50	Bacteria;Bacteroidetes
DENOVO51	Bacteria;Bacteroidetes;Bacteroidia;Bacteroidales;Porphyromonadaceae
DENOVO52	Bacteria;Firmicutes;Clostridia;Clostridiales;Lachnospiraceae
DENOVO53	Bacteria;Firmicutes
DENOVO54	Bacteria;Firmicutes;Clostridia;Clostridiales;Lachnospiraceae
DENOVO55	Bacteria;Firmicutes;Clostridia;Clostridiales;Ruminococcaceae;Oscillibacter
DENOVO56	Bacteria;Firmicutes;Bacilli;Lactobacillales;Lactobacillaceae;Lactobacillus
DENOVO57	Bacteria;Bacteroidetes;Bacteroidia;Bacteroidales
DENOVO58	Bacteria;Bacteroidetes;Bacteroidia;Bacteroidales
DENOVO59	Bacteria;Deferribacteres;Deferribacteres;Deferribacterales;Deferribacteraceae;Mucispirillum
DENOVO60	Bacteria;Firmicutes;Clostridia;Clostridiales;Lachnospiraceae
DENOVO61	Bacteria;Firmicutes;Clostridia;Clostridiales;Lachnospiraceae
DENOVO62	Bacteria;Firmicutes;Clostridia;Clostridiales;Lachnospiraceae
DENOVO63	Bacteria;Bacteroidetes;Bacteroidia;Bacteroidales;Porphyromonadaceae
DENOVO67	Bacteria;Firmicutes;Clostridia;Clostridiales;Lachnospiraceae
DENOVO68	Bacteria;Firmicutes;Clostridia;Clostridiales;Ruminococcaceae;Oscillibacter
DENOVO69	Bacteria;Bacteroidetes;Bacteroidia;Bacteroidales
DENOVO70	Bacteria;Firmicutes;Clostridia;Clostridiales;Lachnospiraceae
DENOVO71	Bacteria;Firmicutes;Clostridia;Clostridiales;Lachnospiraceae
DENOVO72	Bacteria;Bacteroidetes;Bacteroidia;Bacteroidales
DENOVO73	Bacteria;Firmicutes;Clostridia;Clostridiales;Lachnospiraceae
DENOVO74	Bacteria;Firmicutes;Clostridia;Clostridiales;Lachnospiraceae
DENOVO75	Bacteria;Firmicutes
DENOVO77	Bacteria;Firmicutes;Clostridia;Clostridiales;Lachnospiraceae
DENOVO78	Bacteria;Firmicutes;Clostridia;Clostridiales
DENOVO79	Bacteria;Firmicutes;Clostridia;Clostridiales;Lachnospiraceae
DENOVO80	Bacteria;Firmicutes;Clostridia;Clostridiales;Ruminococcaceae;Oscillibacter
DENOVO81	Bacteria;Firmicutes;Clostridia;Clostridiales;Lachnospiraceae
DENOVO82	Bacteria;Bacteroidetes;Bacteroidia;Bacteroidales;Rikenellaceae
DENOVO83	Bacteria;Firmicutes;Clostridia;Clostridiales;Lachnospiraceae
DENOVO84	Bacteria;Bacteroidetes;Bacteroidia;Bacteroidales
DENOVO85	Bacteria;Firmicutes;Clostridia;Clostridiales;Ruminococcaceae
DENOVO86	Bacteria;Firmicutes;Clostridia;Clostridiales;Lachnospiraceae
DENOVO87	Bacteria;Bacteroidetes;Bacteroidia;Bacteroidales;Porphyromonadaceae;Barnesiella
DENOVO88	Bacteria;Firmicutes;Clostridia;Clostridiales;Lachnospiraceae
DENOVO89	Bacteria;Firmicutes;Clostridia;Clostridiales;Lachnospiraceae
DENOVO90	Bacteria;Proteobacteria;Deltaproteobacteria;Desulfovibrionales
DENOVO91	Bacteria
DENOVO92	Bacteria;Firmicutes;Bacilli;Lactobacillales;Lactobacillaceae;Lactobacillus
DENOVO93	Bacteria;Bacteroidetes;Bacteroidia;Bacteroidales;Porphyromonadaceae
DENOVO94	Bacteria;Bacteroidetes;Bacteroidia;Bacteroidales;Rikenellaceae;Alistipes
DENOVO95	Bacteria;TM7;TM7_genera_incertae_sedis;TM7_genera_incertae_sedis;TM7_genera_incertae_sedis;TM7_genera_incertae_sedis
DENOVO97	Bacteria
DENOVO98	Bacteria;Bacteroidetes;Bacteroidia;Bacteroidales;Porphyromonadaceae;Barnesiella
DENOVO99	Bacteria;Firmicutes;Clostridia;Clostridiales;Lachnospiraceae
DENOVO100	Bacteria;Firmicutes;Clostridia;Clostridiales;Lachnospiraceae
DENOVO101	Bacteria;Bacteroidetes;Bacteroidia;Bacteroidales;Porphyromonadaceae;Parabacteroides
DENOVO102	Bacteria
DENOVO103	Bacteria;Firmicutes;Clostridia;Clostridiales;Lachnospiraceae
DENOVO104	Bacteria;Firmicutes;Clostridia;Clostridiales;Lachnospiraceae
DENOVO105	Bacteria;Firmicutes;Clostridia;Clostridiales;Lachnospiraceae
DENOVO106	Bacteria;Firmicutes;Clostridia;Clostridiales;Lachnospiraceae
DENOVO107	Bacteria;Firmicutes;Clostridia;Clostridiales;Ruminococcaceae;Clostridium IV
DENOVO108	Bacteria;Firmicutes;Clostridia;Clostridiales;Ruminococcaceae
DENOVO109	Bacteria;Firmicutes;Clostridia;Clostridiales
DENOVO110	Bacteria;Firmicutes
DENOVO111	Bacteria;Firmicutes;Clostridia;Clostridiales
DENOVO113	Bacteria;Firmicutes;Clostridia;Clostridiales;Lachnospiraceae
DENOVO114	Bacteria;Firmicutes;Clostridia;Clostridiales;Lachnospiraceae
DENOVO115	Bacteria;Firmicutes;Clostridia;Clostridiales;Lachnospiraceae
DENOVO116	Bacteria;Firmicutes;Clostridia;Clostridiales;Lachnospiraceae
DENOVO117	Bacteria;Firmicutes;Clostridia;Clostridiales;Lachnospiraceae
DENOVO118	Bacteria;Firmicutes;Clostridia;Clostridiales;Lachnospiraceae
DENOVO119	Bacteria;Proteobacteria;Betaproteobacteria;Burkholderiales;Sutterellaceae;Parasutterella
DENOVO120	Bacteria;Firmicutes;Clostridia;Clostridiales;Lachnospiraceae
DENOVO121	Bacteria;Firmicutes
DENOVO122	Bacteria;Firmicutes;Clostridia;Clostridiales;Ruminococcaceae
DENOVO123	Bacteria;Firmicutes;Clostridia;Clostridiales;Lachnospiraceae
DENOVO124	Bacteria;Firmicutes;Clostridia;Clostridiales;Ruminococcaceae
DENOVO126	Bacteria;Firmicutes;Clostridia;Clostridiales;Lachnospiraceae
DENOVO127	Bacteria;Firmicutes;Clostridia;Clostridiales;Ruminococcaceae
DENOVO128	Bacteria;Firmicutes;Clostridia;Clostridiales;Lachnospiraceae
DENOVO129	Bacteria;Firmicutes;Clostridia;Clostridiales;Lachnospiraceae
DENOVO130	Bacteria;Firmicutes;Clostridia;Clostridiales;Lachnospiraceae
DENOVO131	Bacteria;Bacteroidetes;Bacteroidia;Bacteroidales;Rikenellaceae;Alistipes
DENOVO132	Bacteria;Bacteroidetes;Bacteroidia;Bacteroidales
DENOVO133	Bacteria;Proteobacteria;Betaproteobacteria;Burkholderiales
DENOVO134	Bacteria
DENOVO135	Bacteria;Firmicutes;Clostridia;Clostridiales
DENOVO136	Bacteria;Firmicutes;Clostridia;Clostridiales;Lachnospiraceae
DENOVO137	Bacteria;Firmicutes;Clostridia;Clostridiales;Lachnospiraceae
DENOVO139	Bacteria;Firmicutes;Clostridia;Clostridiales;Ruminococcaceae
DENOVO140	Bacteria;Firmicutes;Clostridia;Clostridiales;Lachnospiraceae
DENOVO141	Bacteria;Firmicutes;Clostridia;Clostridiales;Lachnospiraceae
DENOVO142	Bacteria;Firmicutes
DENOVO144	Bacteria
DENOVO145	Bacteria;Firmicutes;Clostridia;Clostridiales;Lachnospiraceae
DENOVO146	Bacteria;Firmicutes;Clostridia;Clostridiales;Lachnospiraceae
DENOVO148	Bacteria;Firmicutes;Clostridia;Clostridiales
DENOVO149	Bacteria;Firmicutes;Clostridia;Clostridiales;Lachnospiraceae
DENOVO150	Bacteria;Firmicutes;Clostridia;Clostridiales;Ruminococcaceae
DENOVO151	Bacteria;Firmicutes;Clostridia;Clostridiales;Lachnospiraceae
DENOVO152	Bacteria;Firmicutes;Clostridia;Clostridiales;Lachnospiraceae
DENOVO153	Bacteria;Firmicutes;Clostridia;Clostridiales;Ruminococcaceae
DENOVO154	Bacteria;Bacteroidetes;Bacteroidia;Bacteroidales
DENOVO156	Bacteria;Firmicutes
DENOVO158	Bacteria;Firmicutes;Clostridia;Clostridiales;Lachnospiraceae
DENOVO159	Bacteria;Firmicutes;Clostridia;Clostridiales;Lachnospiraceae
DENOVO160	Bacteria;Firmicutes;Clostridia;Clostridiales;Ruminococcaceae
DENOVO161	Bacteria;Firmicutes
DENOVO162	Bacteria
DENOVO165	Bacteria;Firmicutes;Clostridia;Clostridiales;Ruminococcaceae;Clostridium IV
DENOVO166	Bacteria;Firmicutes;Clostridia;Clostridiales;Lachnospiraceae
DENOVO167	Bacteria;Firmicutes;Clostridia;Clostridiales;Lachnospiraceae
DENOVO169	Bacteria;Firmicutes;Clostridia;Clostridiales;Lachnospiraceae
DENOVO170	Bacteria;Firmicutes;Clostridia;Clostridiales;Lachnospiraceae
DENOVO171	Bacteria;Firmicutes;Clostridia;Clostridiales;Ruminococcaceae
DENOVO172	Bacteria;Firmicutes;Clostridia;Clostridiales;Ruminococcaceae;Flavonifractor
DENOVO173	Bacteria;Firmicutes;Clostridia;Clostridiales;Lachnospiraceae
DENOVO176	Bacteria;Firmicutes;Clostridia;Clostridiales;Lachnospiraceae
DENOVO177	Bacteria;Firmicutes;Clostridia;Clostridiales;Ruminococcaceae
DENOVO179	Bacteria;Firmicutes;Clostridia;Clostridiales;Ruminococcaceae
DENOVO180	Bacteria;Bacteroidetes;Bacteroidia;Bacteroidales
DENOVO182	Bacteria;Firmicutes;Clostridia;Clostridiales;Lachnospiraceae
DENOVO183	Bacteria;Bacteroidetes;Bacteroidia;Bacteroidales
DENOVO184	Bacteria;Firmicutes;Clostridia;Clostridiales;Ruminococcaceae
DENOVO186	Bacteria;Firmicutes
DENOVO188	Bacteria;Firmicutes;Clostridia;Clostridiales;Lachnospiraceae
DENOVO189	Bacteria;Firmicutes;Clostridia;Clostridiales;Lachnospiraceae
DENOVO190	Bacteria;Firmicutes
DENOVO191	Bacteria;Firmicutes;Clostridia;Clostridiales;Lachnospiraceae
DENOVO192	Bacteria;Bacteroidetes;Bacteroidia;Bacteroidales
DENOVO193	Bacteria;Firmicutes
DENOVO194	Bacteria;Bacteroidetes;Bacteroidia;Bacteroidales;Porphyromonadaceae;Barnesiella
DENOVO195	Bacteria;Firmicutes
DENOVO196	Bacteria;Actinobacteria;Actinobacteria;Coriobacteriales;Coriobacteriaceae;Enterorhabdus
DENOVO197	Bacteria
DENOVO198	Bacteria;Firmicutes;Clostridia;Clostridiales;Ruminococcaceae
DENOVO199	Bacteria;Firmicutes;Clostridia;Clostridiales
DENOVO200	Bacteria;Firmicutes;Bacilli;Lactobacillales;Lactobacillaceae;Lactobacillus
DENOVO201	Bacteria;Firmicutes;Clostridia;Clostridiales
DENOVO202	Bacteria;Firmicutes;Bacilli;Lactobacillales;Lactobacillaceae;Lactobacillus
DENOVO204	Bacteria;Firmicutes;Clostridia;Clostridiales;Ruminococcaceae
DENOVO205	Bacteria;Firmicutes;Clostridia;Clostridiales;Lachnospiraceae
DENOVO206	Bacteria;Bacteroidetes
DENOVO208	Bacteria
DENOVO209	Bacteria;Firmicutes;Clostridia;Clostridiales;Lachnospiraceae
DENOVO210	Bacteria;Verrucomicrobia;Verrucomicrobiae;Verrucomicrobiales;Verrucomicrobiaceae;Akkermansia
DENOVO211	Bacteria;Firmicutes;Clostridia;Clostridiales;Lachnospiraceae
DENOVO212	Bacteria;Bacteroidetes;Bacteroidia;Bacteroidales;Porphyromonadaceae;Barnesiella
DENOVO214	Bacteria
DENOVO215	Bacteria
DENOVO216	Bacteria;Firmicutes;Clostridia;Clostridiales;Lachnospiraceae
DENOVO217	Bacteria;Actinobacteria;Actinobacteria;Coriobacteriales;Coriobacteriaceae
DENOVO218	Bacteria;Firmicutes;Clostridia;Clostridiales;Lachnospiraceae
DENOVO219	Bacteria;Firmicutes;Clostridia;Clostridiales;Lachnospiraceae
DENOVO220	Bacteria;Firmicutes;Clostridia;Clostridiales;Ruminococcaceae;Butyricicoccus
DENOVO221	Bacteria
DENOVO222	Bacteria;Firmicutes;Clostridia;Clostridiales;Lachnospiraceae
DENOVO223	Bacteria;Firmicutes;Clostridia;Clostridiales;Lachnospiraceae
DENOVO225	Bacteria;Bacteroidetes;Bacteroidia;Bacteroidales
DENOVO226	Bacteria;Firmicutes;Clostridia;Clostridiales;Ruminococcaceae
DENOVO227	Bacteria;Firmicutes;Clostridia;Clostridiales;Ruminococcaceae
DENOVO228	Bacteria;Firmicutes;Clostridia;Clostridiales;Ruminococcaceae
DENOVO230	Bacteria;Bacteroidetes;Bacteroidia;Bacteroidales;Porphyromonadaceae;Barnesiella
DENOVO231	Bacteria;Bacteroidetes;Bacteroidia;Bacteroidales;Bacteroidaceae;Bacteroides
DENOVO232	Bacteria;Firmicutes;Clostridia;Clostridiales;Lachnospiraceae
DENOVO233	Bacteria;Firmicutes;Clostridia;Clostridiales;Lachnospiraceae
DENOVO234	Bacteria;Firmicutes;Bacilli;Lactobacillales;Lactobacillaceae;Lactobacillus
DENOVO235	Bacteria;Firmicutes;Clostridia;Clostridiales;Lachnospiraceae
DENOVO236	Bacteria;Bacteroidetes;Bacteroidia;Bacteroidales;Porphyromonadaceae;Barnesiella
DENOVO237	Bacteria;Firmicutes
DENOVO238	Bacteria;Firmicutes;Clostridia;Clostridiales;Ruminococcaceae
DENOVO239	Bacteria;Firmicutes;Clostridia;Clostridiales;Lachnospiraceae
DENOVO241	Bacteria;Firmicutes;Bacilli
DENOVO242	Bacteria;Proteobacteria;Deltaproteobacteria;Desulfovibrionales;Desulfovibrionaceae;Bilophila
DENOVO243	Bacteria;Firmicutes;Clostridia;Clostridiales
DENOVO244	Bacteria
DENOVO246	Bacteria;Firmicutes;Clostridia;Clostridiales;Ruminococcaceae
DENOVO248	Bacteria;Firmicutes;Clostridia;Clostridiales;Ruminococcaceae
DENOVO249	Bacteria;Firmicutes
DENOVO250	Bacteria;Firmicutes
DENOVO252	Bacteria;Firmicutes;Clostridia;Clostridiales;Lachnospiraceae
DENOVO253	Bacteria;Firmicutes;Clostridia;Clostridiales
DENOVO254	Bacteria;Firmicutes
DENOVO255	Bacteria;Bacteroidetes;Bacteroidia;Bacteroidales;Porphyromonadaceae;Parabacteroides
DENOVO256	Bacteria;Firmicutes;Clostridia;Clostridiales;Lachnospiraceae;Blautia
DENOVO257	Bacteria
DENOVO258	Bacteria;Bacteroidetes;Bacteroidia;Bacteroidales
DENOVO259	Bacteria;Bacteroidetes;Bacteroidia;Bacteroidales;Porphyromonadaceae
DENOVO261	Bacteria;Firmicutes;Clostridia;Clostridiales;Ruminococcaceae;Oscillibacter
DENOVO262	Bacteria;Firmicutes;Clostridia;Clostridiales;Lachnospiraceae
DENOVO263	Bacteria;Firmicutes;Erysipelotrichia;Erysipelotrichales;Erysipelotrichaceae
DENOVO264	Bacteria;Bacteroidetes
DENOVO265	Bacteria;Firmicutes;Clostridia;Clostridiales;Lachnospiraceae
DENOVO268	Bacteria;Firmicutes;Clostridia;Clostridiales;Lachnospiraceae
DENOVO269	Bacteria;Firmicutes;Clostridia;Clostridiales;Lachnospiraceae
DENOVO270	Bacteria;Actinobacteria;Actinobacteria;Coriobacteriales;Coriobacteriaceae
DENOVO272	Bacteria;Firmicutes;Clostridia;Clostridiales;Lachnospiraceae
DENOVO273	Bacteria;Firmicutes;Clostridia;Clostridiales
DENOVO274	Bacteria;Firmicutes;Bacilli;Lactobacillales;Streptococcaceae;Streptococcus
DENOVO275	Bacteria;Firmicutes;Clostridia;Clostridiales;Lachnospiraceae
DENOVO276	Bacteria;Firmicutes;Clostridia;Clostridiales
DENOVO278	Bacteria;Bacteroidetes;Bacteroidia;Bacteroidales
DENOVO279	Bacteria;Firmicutes;Clostridia;Clostridiales;Lachnospiraceae
DENOVO280	Bacteria;Firmicutes;Clostridia;Clostridiales;Lachnospiraceae
DENOVO281	Bacteria;Tenericutes;Mollicutes;Anaeroplasmatales;Anaeroplasmataceae;Anaeroplasma
DENOVO284	Bacteria;Firmicutes;Clostridia;Clostridiales;Ruminococcaceae
DENOVO285	Bacteria;Firmicutes;Clostridia;Clostridiales;Lachnospiraceae
DENOVO286	Bacteria;Actinobacteria;Actinobacteria;Coriobacteriales;Coriobacteriaceae
DENOVO287	Bacteria;Firmicutes;Clostridia;Clostridiales;Lachnospiraceae
DENOVO288	Bacteria;Firmicutes;Clostridia;Clostridiales;Lachnospiraceae
DENOVO289	Bacteria;Actinobacteria;Actinobacteria;Coriobacteriales;Coriobacteriaceae;Slackia
DENOVO290	Bacteria;Firmicutes;Clostridia;Clostridiales;Lachnospiraceae
DENOVO292	Bacteria;Firmicutes;Clostridia;Clostridiales
DENOVO293	Bacteria;Firmicutes;Clostridia;Clostridiales;Lachnospiraceae
DENOVO295	Bacteria;Bacteroidetes;Bacteroidia;Bacteroidales;Rikenellaceae;Alistipes
DENOVO296	Bacteria;Firmicutes;Clostridia;Clostridiales;Lachnospiraceae
DENOVO299	Bacteria;Firmicutes;Clostridia;Clostridiales
DENOVO300	Bacteria;Firmicutes;Clostridia;Clostridiales;Lachnospiraceae
DENOVO301	Bacteria;Firmicutes
DENOVO302	Bacteria
DENOVO303	Bacteria;Firmicutes;Clostridia;Clostridiales
DENOVO304	Bacteria;Firmicutes
DENOVO305	Bacteria;Firmicutes;Clostridia;Clostridiales;Ruminococcaceae
DENOVO306	Bacteria;Firmicutes;Clostridia;Clostridiales;Lachnospiraceae
DENOVO308	Bacteria;Firmicutes;Clostridia;Clostridiales;Lachnospiraceae
DENOVO310	Bacteria;Firmicutes;Clostridia;Clostridiales;Ruminococcaceae
DENOVO311	Bacteria
DENOVO312	Bacteria;Firmicutes;Clostridia;Clostridiales;Lachnospiraceae
DENOVO313	Bacteria;Firmicutes;Bacilli;Bacillales;Staphylococcaceae;Staphylococcus
DENOVO314	Bacteria
DENOVO315	Bacteria;Firmicutes;Clostridia;Clostridiales
DENOVO316	Bacteria;Firmicutes;Clostridia;Clostridiales;Lachnospiraceae
DENOVO318	Bacteria
DENOVO319	Bacteria;Firmicutes
DENOVO320	Bacteria;Firmicutes;Clostridia;Clostridiales;Lachnospiraceae
DENOVO321	Bacteria;Bacteroidetes;Bacteroidia;Bacteroidales
DENOVO322	Bacteria;Firmicutes
DENOVO323	Bacteria;Firmicutes;Clostridia;Clostridiales
DENOVO324	Bacteria;Firmicutes;Clostridia;Clostridiales
DENOVO325	Bacteria;Firmicutes;Clostridia;Clostridiales;Ruminococcaceae
DENOVO326	Bacteria;Firmicutes
DENOVO327	Bacteria;Firmicutes;Clostridia;Clostridiales;Ruminococcaceae;Flavonifractor
DENOVO330	Bacteria
DENOVO331	Bacteria;Firmicutes;Clostridia;Clostridiales;Lachnospiraceae
DENOVO332	Bacteria;Actinobacteria;Actinobacteria;Coriobacteriales;Coriobacteriaceae
DENOVO334	Bacteria;Firmicutes;Bacilli;Lactobacillales;Lactobacillaceae;Lactobacillus
DENOVO335	Bacteria;Firmicutes;Clostridia;Clostridiales;Lachnospiraceae
DENOVO338	Bacteria;Firmicutes;Clostridia;Clostridiales
DENOVO339	Bacteria;Firmicutes;Clostridia;Clostridiales
DENOVO340	Bacteria;Bacteroidetes;Bacteroidia;Bacteroidales
DENOVO341	Bacteria
DENOVO344	Bacteria;Firmicutes;Clostridia;Clostridiales;Ruminococcaceae;Oscillibacter
DENOVO345	Bacteria;Firmicutes;Clostridia;Clostridiales
DENOVO346	Bacteria;Actinobacteria;Actinobacteria;Coriobacteriales;Coriobacteriaceae
DENOVO348	Bacteria
DENOVO349	Bacteria;Firmicutes;Clostridia;Clostridiales;Ruminococcaceae
DENOVO350	Bacteria;Firmicutes;Clostridia;Clostridiales;Ruminococcaceae
DENOVO352	Bacteria;Firmicutes;Clostridia;Clostridiales
DENOVO353	Bacteria;Actinobacteria;Actinobacteria;Coriobacteriales;Coriobacteriaceae
DENOVO354	Bacteria;Firmicutes;Clostridia;Clostridiales;Lachnospiraceae
DENOVO355	Bacteria;Firmicutes;Bacilli;Lactobacillales;Lactobacillaceae;Lactobacillus
DENOVO356	Bacteria;Firmicutes;Clostridia;Clostridiales;Lachnospiraceae
DENOVO358	Bacteria;Firmicutes;Clostridia;Clostridiales;Lachnospiraceae
DENOVO359	Bacteria;Firmicutes;Clostridia;Clostridiales;Ruminococcaceae
DENOVO361	Bacteria;Bacteroidetes;Bacteroidia;Bacteroidales
DENOVO363	Bacteria;Firmicutes;Clostridia;Clostridiales;Lachnospiraceae
DENOVO364	Bacteria;Firmicutes
DENOVO365	Bacteria;Firmicutes;Clostridia;Clostridiales;Ruminococcaceae
DENOVO366	Bacteria;Bacteroidetes;Bacteroidia;Bacteroidales
DENOVO369	Bacteria;Bacteroidetes;Bacteroidia;Bacteroidales;Bacteroidaceae;Bacteroides
DENOVO370	Bacteria;Firmicutes;Clostridia;Clostridiales;Lachnospiraceae
DENOVO371	Bacteria;Firmicutes
DENOVO372	Bacteria;Firmicutes;Clostridia;Clostridiales;Ruminococcaceae
DENOVO373	Bacteria;Proteobacteria;Alphaproteobacteria
DENOVO374	Bacteria;Firmicutes;Clostridia;Clostridiales;Ruminococcaceae
DENOVO375	Bacteria;Firmicutes;Clostridia;Clostridiales;Peptococcaceae 1;Peptococcus
DENOVO376	Bacteria;Firmicutes
DENOVO377	Bacteria;Firmicutes;Clostridia;Clostridiales;Ruminococcaceae;Flavonifractor
DENOVO378	Bacteria;Firmicutes;Bacilli;Lactobacillales
DENOVO379	Bacteria;Firmicutes;Clostridia;Clostridiales;Lachnospiraceae
DENOVO380	Bacteria;Firmicutes;Clostridia;Clostridiales;Ruminococcaceae
DENOVO381	Bacteria;Firmicutes;Clostridia;Clostridiales;Ruminococcaceae
DENOVO383	Bacteria;Firmicutes
DENOVO384	Bacteria;Firmicutes;Clostridia;Clostridiales;Ruminococcaceae
DENOVO386	Bacteria;Firmicutes;Negativicutes;Selenomonadales;Veillonellaceae
DENOVO387	Bacteria;Bacteroidetes
DENOVO388	Bacteria
DENOVO390	Bacteria;Actinobacteria;Actinobacteria;Coriobacteriales;Coriobacteriaceae;Enterorhabdus
DENOVO392	Bacteria;Firmicutes;Clostridia;Clostridiales;Ruminococcaceae
DENOVO393	Bacteria;Firmicutes;Bacilli
DENOVO395	Bacteria;Firmicutes
DENOVO396	Bacteria;Firmicutes
DENOVO397	Bacteria;Actinobacteria;Actinobacteria;Coriobacteriales;Coriobacteriaceae
DENOVO399	Bacteria;Firmicutes
DENOVO400	Bacteria;Firmicutes;Clostridia;Clostridiales
DENOVO406	Bacteria;Firmicutes;Clostridia;Clostridiales;Lachnospiraceae
DENOVO407	Bacteria;Firmicutes;Clostridia;Clostridiales;Ruminococcaceae
DENOVO408	Bacteria;Bacteroidetes;Bacteroidia;Bacteroidales;Porphyromonadaceae
DENOVO409	Bacteria;Firmicutes;Clostridia;Clostridiales;Lachnospiraceae
DENOVO410	Bacteria;Firmicutes;Clostridia;Clostridiales;Lachnospiraceae
DENOVO411	Bacteria;Firmicutes;Clostridia;Clostridiales;Lachnospiraceae
DENOVO413	Bacteria
DENOVO415	Bacteria;Firmicutes;Clostridia;Clostridiales;Lachnospiraceae
DENOVO416	Bacteria;Firmicutes
DENOVO417	Bacteria;Firmicutes;Clostridia;Clostridiales
DENOVO418	Bacteria;Firmicutes
DENOVO419	Bacteria
DENOVO422	Bacteria;Bacteroidetes;Bacteroidia;Bacteroidales;Porphyromonadaceae
DENOVO424	Bacteria;Firmicutes;Clostridia;Clostridiales
DENOVO425	Bacteria
DENOVO426	Bacteria;Actinobacteria;Actinobacteria;Coriobacteriales;Coriobacteriaceae
DENOVO427	Bacteria;Firmicutes;Clostridia;Clostridiales;Lachnospiraceae
DENOVO429	Bacteria;Bacteroidetes;Bacteroidia;Bacteroidales;Rikenellaceae;Alistipes
DENOVO432	Bacteria
DENOVO434	Bacteria;Firmicutes;Clostridia;Clostridiales;Ruminococcaceae
DENOVO437	Bacteria;Actinobacteria;Actinobacteria;Coriobacteriales;Coriobacteriaceae;Atopobium
DENOVO439	Bacteria;Firmicutes;Clostridia;Clostridiales;Ruminococcaceae
DENOVO440	Bacteria;Firmicutes;Clostridia;Clostridiales
DENOVO441	Bacteria;Firmicutes;Clostridia;Clostridiales;Lachnospiraceae
DENOVO442	Bacteria;Firmicutes
DENOVO443	Bacteria;Firmicutes;Clostridia;Clostridiales
DENOVO444	Bacteria;Firmicutes
DENOVO445	Bacteria;Firmicutes;Clostridia;Clostridiales;Lachnospiraceae
DENOVO447	Bacteria;Proteobacteria;Deltaproteobacteria;Desulfovibrionales;Desulfovibrionaceae;Desulfovibrio
DENOVO449	Bacteria;Firmicutes;Clostridia;Clostridiales;Lachnospiraceae
DENOVO451	Bacteria;Firmicutes;Bacilli;Lactobacillales;Lactobacillaceae;Lactobacillus
DENOVO454	Bacteria;Firmicutes
DENOVO455	Bacteria
DENOVO456	Bacteria;Firmicutes;Clostridia;Clostridiales;Lachnospiraceae
DENOVO457	Bacteria
DENOVO459	Bacteria;Firmicutes;Clostridia;Clostridiales
DENOVO462	Bacteria;Firmicutes;Clostridia;Clostridiales;Ruminococcaceae
DENOVO463	Bacteria;Firmicutes;Clostridia;Clostridiales;Lachnospiraceae
DENOVO464	Bacteria;Firmicutes
DENOVO465	Bacteria;Firmicutes
DENOVO466	Bacteria;Firmicutes
DENOVO468	Bacteria;Firmicutes;Clostridia;Clostridiales;Lachnospiraceae
DENOVO469	Bacteria
DENOVO472	Bacteria;Firmicutes;Clostridia;Clostridiales;Ruminococcaceae
DENOVO473	Bacteria;Firmicutes;Clostridia;Clostridiales
DENOVO474	Bacteria;Firmicutes;Clostridia;Clostridiales;Lachnospiraceae
DENOVO475	Bacteria;Firmicutes;Clostridia
DENOVO476	Bacteria
DENOVO477	Bacteria;Bacteroidetes;Bacteroidia;Bacteroidales;Porphyromonadaceae;Odoribacter
DENOVO483	Bacteria
DENOVO487	Bacteria;Firmicutes;Clostridia;Clostridiales;Lachnospiraceae
DENOVO488	Bacteria;Firmicutes;Clostridia;Clostridiales
DENOVO489	Bacteria;Firmicutes;Clostridia;Clostridiales;Lachnospiraceae
DENOVO490	Bacteria;Bacteroidetes;Bacteroidia;Bacteroidales;Rikenellaceae;Alistipes
DENOVO492	Bacteria;Proteobacteria;Betaproteobacteria;Burkholderiales
DENOVO493	Bacteria;Firmicutes;Bacilli;Lactobacillales;Enterococcaceae;Enterococcus
DENOVO494	Bacteria;Firmicutes
DENOVO495	Bacteria;Firmicutes;Clostridia;Clostridiales
DENOVO496	Bacteria
DENOVO497	Bacteria;Firmicutes;Clostridia;Clostridiales
DENOVO500	Bacteria;Firmicutes;Clostridia;Clostridiales
DENOVO502	Bacteria;Firmicutes
DENOVO505	Bacteria;Firmicutes;Bacilli
DENOVO506	Bacteria;Firmicutes;Clostridia;Clostridiales
DENOVO508	Bacteria;Proteobacteria;Alphaproteobacteria;Rhizobiales
DENOVO509	Bacteria;Firmicutes;Clostridia;Clostridiales
DENOVO510	Bacteria;Firmicutes;Clostridia;Clostridiales
DENOVO511	Bacteria
DENOVO512	Bacteria;Firmicutes;Clostridia;Clostridiales;Ruminococcaceae;Oscillibacter
DENOVO513	Bacteria;Firmicutes;Clostridia;Clostridiales;Lachnospiraceae
DENOVO514	Bacteria;Firmicutes
DENOVO515	Bacteria;Firmicutes
DENOVO521	Bacteria;Actinobacteria;Actinobacteria
DENOVO524	Bacteria;Firmicutes;Bacilli;Lactobacillales;Lactobacillaceae;Lactobacillus
DENOVO525	Bacteria
DENOVO526	Bacteria;Firmicutes;Clostridia;Clostridiales;Ruminococcaceae
DENOVO527	Bacteria;Firmicutes;Clostridia;Clostridiales;Lachnospiraceae
DENOVO528	Bacteria;Firmicutes;Bacilli
DENOVO534	Bacteria;Firmicutes;Clostridia;Clostridiales;Ruminococcaceae
DENOVO538	Bacteria;Firmicutes;Clostridia;Clostridiales;Ruminococcaceae;Flavonifractor
DENOVO541	Bacteria;Firmicutes
DENOVO543	Bacteria;Bacteroidetes
DENOVO544	Bacteria;Firmicutes;Clostridia;Clostridiales;Lachnospiraceae
DENOVO546	Bacteria
DENOVO547	Bacteria;Firmicutes
DENOVO549	Bacteria;Firmicutes;Clostridia;Clostridiales;Ruminococcaceae
DENOVO551	Bacteria;Firmicutes
DENOVO552	Bacteria
DENOVO553	Bacteria;Firmicutes;Clostridia;Clostridiales;Lachnospiraceae
DENOVO556	Bacteria;Firmicutes
DENOVO561	Bacteria;Firmicutes;Clostridia
DENOVO563	Bacteria;Bacteroidetes;Bacteroidia;Bacteroidales;Bacteroidaceae;Bacteroides
DENOVO564	Bacteria;Firmicutes;Clostridia;Clostridiales;Ruminococcaceae
DENOVO566	Bacteria
DENOVO567	Bacteria;Firmicutes;Bacilli;Lactobacillales;Lactobacillaceae;Lactobacillus
DENOVO568	Bacteria;Bacteroidetes;Bacteroidia;Bacteroidales
DENOVO569	Bacteria
DENOVO576	Bacteria;Firmicutes;Clostridia;Clostridiales;Lachnospiraceae
DENOVO578	Bacteria
DENOVO586	Bacteria;Bacteroidetes;Bacteroidia;Bacteroidales;Porphyromonadaceae;Butyricimonas
DENOVO587	Bacteria;Firmicutes;Clostridia;Clostridiales;Lachnospiraceae
DENOVO589	Bacteria;Firmicutes;Clostridia;Clostridiales
DENOVO590	Bacteria;Firmicutes;Clostridia;Clostridiales
DENOVO591	Bacteria;Firmicutes
DENOVO592	Bacteria;Firmicutes;Clostridia;Clostridiales;Lachnospiraceae
DENOVO594	Bacteria
DENOVO595	Bacteria;Firmicutes;Clostridia;Clostridiales;Lachnospiraceae
DENOVO596	Bacteria;Firmicutes;Clostridia;Clostridiales
DENOVO597	Bacteria;Bacteroidetes;Bacteroidia;Bacteroidales
DENOVO598	Bacteria;Firmicutes;Clostridia;Clostridiales;Ruminococcaceae;Clostridium IV
DENOVO599	Bacteria;Firmicutes;Clostridia;Clostridiales;Ruminococcaceae
DENOVO600	Bacteria;Firmicutes;Clostridia;Clostridiales;Lachnospiraceae
DENOVO603	Bacteria
DENOVO604	Bacteria;Firmicutes;Clostridia;Clostridiales;Ruminococcaceae
DENOVO606	Bacteria;Firmicutes;Bacilli
DENOVO609	Bacteria;Tenericutes;Mollicutes;Anaeroplasmatales;Anaeroplasmataceae;Anaeroplasma
DENOVO611	Bacteria;Firmicutes;Bacilli;Lactobacillales;Lactobacillaceae;Lactobacillus
DENOVO612	Bacteria;Firmicutes;Clostridia;Clostridiales;Ruminococcaceae;Clostridium IV
DENOVO613	Bacteria;Firmicutes;Clostridia;Clostridiales;Lachnospiraceae
DENOVO614	Bacteria;Firmicutes;Clostridia;Clostridiales;Ruminococcaceae
DENOVO615	Bacteria;Firmicutes;Clostridia;Clostridiales;Lachnospiraceae
DENOVO616	Bacteria;Bacteroidetes;Bacteroidia;Bacteroidales
DENOVO618	Bacteria;Firmicutes;Clostridia;Clostridiales
DENOVO620	Bacteria;Firmicutes;Clostridia;Clostridiales;Ruminococcaceae
DENOVO621	Bacteria;Firmicutes;Clostridia;Clostridiales;Lachnospiraceae
DENOVO622	Bacteria;Firmicutes;Clostridia;Clostridiales;Lachnospiraceae
DENOVO623	Bacteria;Firmicutes;Bacilli
DENOVO624	Bacteria;Firmicutes;Clostridia;Clostridiales;Ruminococcaceae
DENOVO626	Bacteria;Firmicutes;Clostridia
DENOVO627	Bacteria;Firmicutes;Bacilli;Lactobacillales;Lactobacillaceae;Lactobacillus
DENOVO628	Bacteria;Firmicutes;Clostridia;Clostridiales;Ruminococcaceae;Flavonifractor
DENOVO629	Bacteria;Firmicutes;Clostridia;Clostridiales;Lachnospiraceae
DENOVO631	Bacteria;Proteobacteria;Gammaproteobacteria;Enterobacteriales;Enterobacteriaceae
DENOVO632	Bacteria;Firmicutes;Clostridia;Clostridiales;Lachnospiraceae
DENOVO633	Bacteria;Firmicutes;Bacilli;Lactobacillales;Lactobacillaceae;Lactobacillus
DENOVO634	Bacteria;Firmicutes
DENOVO635	Bacteria;Firmicutes;Bacilli
DENOVO636	Bacteria;Firmicutes
DENOVO637	Bacteria;Firmicutes
DENOVO639	Bacteria;Firmicutes;Clostridia;Clostridiales;Ruminococcaceae
DENOVO640	Bacteria
DENOVO641	Bacteria;Firmicutes
DENOVO642	Bacteria;Firmicutes;Clostridia;Clostridiales;Lachnospiraceae
DENOVO643	Bacteria;Actinobacteria;Actinobacteria;Coriobacteriales;Coriobacteriaceae
DENOVO644	Bacteria;Firmicutes;Clostridia;Clostridiales;Lachnospiraceae
DENOVO646	Bacteria
DENOVO649	Bacteria;Firmicutes;Clostridia;Clostridiales;Ruminococcaceae;Clostridium IV
DENOVO650	Bacteria;Bacteroidetes;Bacteroidia;Bacteroidales
DENOVO651	Bacteria;Firmicutes;Bacilli
DENOVO654	Bacteria;Actinobacteria;Actinobacteria;Coriobacteriales;Coriobacteriaceae
DENOVO656	Bacteria;Bacteroidetes;Bacteroidia;Bacteroidales;Rikenellaceae;Alistipes
DENOVO657	Bacteria;Bacteroidetes;Bacteroidia;Bacteroidales
DENOVO658	Bacteria;Firmicutes;Erysipelotrichia;Erysipelotrichales;Erysipelotrichaceae
DENOVO659	Bacteria;Firmicutes;Clostridia;Clostridiales;Lachnospiraceae
DENOVO660	Bacteria;Firmicutes;Clostridia;Clostridiales;Lachnospiraceae
DENOVO661	Bacteria;Firmicutes;Clostridia;Clostridiales;Ruminococcaceae
DENOVO662	Bacteria;Firmicutes;Clostridia;Clostridiales;Ruminococcaceae
DENOVO663	Bacteria;Firmicutes;Clostridia;Clostridiales;Lachnospiraceae
DENOVO664	Bacteria
DENOVO667	Bacteria
DENOVO668	Bacteria;Firmicutes;Clostridia;Clostridiales;Lachnospiraceae
DENOVO670	Bacteria;Firmicutes;Clostridia;Clostridiales
DENOVO671	Bacteria;Firmicutes;Clostridia
DENOVO674	Bacteria;Firmicutes;Clostridia;Clostridiales;Lachnospiraceae
DENOVO675	Bacteria;Firmicutes;Clostridia;Clostridiales
DENOVO677	Bacteria;Bacteroidetes;Bacteroidia;Bacteroidales;Porphyromonadaceae
DENOVO678	Bacteria
DENOVO680	Bacteria;Firmicutes;Clostridia;Clostridiales
DENOVO681	Bacteria
DENOVO682	Bacteria;Bacteroidetes;Bacteroidia;Bacteroidales
DENOVO683	Bacteria;Firmicutes;Clostridia;Clostridiales;Ruminococcaceae
DENOVO684	Bacteria;Firmicutes;Clostridia;Clostridiales;Ruminococcaceae
DENOVO685	Bacteria;Bacteroidetes;Bacteroidia;Bacteroidales;Rikenellaceae;Alistipes
DENOVO686	Bacteria;Firmicutes;Clostridia;Clostridiales;Lachnospiraceae
DENOVO687	Bacteria;Firmicutes;Clostridia;Clostridiales;Lachnospiraceae
DENOVO688	Bacteria;Bacteroidetes
DENOVO690	Bacteria;Firmicutes;Clostridia
DENOVO691	Bacteria
DENOVO693	Bacteria
DENOVO694	Bacteria;Firmicutes;Clostridia;Clostridiales;Ruminococcaceae;Clostridium IV
DENOVO695	Bacteria;Firmicutes;Clostridia;Clostridiales;Ruminococcaceae
DENOVO698	Bacteria;Firmicutes;Clostridia;Clostridiales;Ruminococcaceae
DENOVO700	Bacteria;Firmicutes;Clostridia;Clostridiales;Lachnospiraceae
DENOVO701	Bacteria;Firmicutes;Clostridia;Clostridiales;Lachnospiraceae
DENOVO702	Bacteria;Firmicutes;Clostridia;Clostridiales;Lachnospiraceae
DENOVO703	Bacteria;Firmicutes;Clostridia;Clostridiales
DENOVO704	Bacteria;Bacteroidetes;Bacteroidia;Bacteroidales
DENOVO705	Bacteria
DENOVO707	Bacteria
DENOVO708	Bacteria;Firmicutes;Clostridia;Clostridiales;Lachnospiraceae
DENOVO709	Bacteria;Firmicutes;Clostridia;Clostridiales;Ruminococcaceae
DENOVO710	Bacteria
DENOVO711	Bacteria;Firmicutes;Clostridia;Clostridiales;Lachnospiraceae
DENOVO712	Bacteria;Firmicutes
DENOVO713	Bacteria;Bacteroidetes;Bacteroidia;Bacteroidales
DENOVO714	Bacteria;Firmicutes
DENOVO715	Bacteria;Firmicutes;Clostridia;Clostridiales
DENOVO716	Bacteria;Firmicutes;Clostridia;Clostridiales;Lachnospiraceae
DENOVO719	Bacteria
DENOVO721	Bacteria;Bacteroidetes
DENOVO722	Bacteria
DENOVO723	Bacteria;Firmicutes
DENOVO725	Bacteria;Firmicutes;Bacilli;Lactobacillales;Lactobacillaceae;Lactobacillus
DENOVO726	Bacteria;Firmicutes
DENOVO728	Bacteria;Firmicutes;Clostridia;Clostridiales;Ruminococcaceae
DENOVO730	Bacteria;Firmicutes;Clostridia;Clostridiales;Ruminococcaceae
DENOVO732	Bacteria
DENOVO733	Bacteria;Firmicutes;Bacilli;Lactobacillales
DENOVO734	Bacteria;Firmicutes;Bacilli;Lactobacillales;Lactobacillaceae;Lactobacillus
DENOVO735	Bacteria;Firmicutes;Bacilli;Lactobacillales;Lactobacillaceae;Lactobacillus
DENOVO736	Bacteria;Firmicutes;Clostridia;Clostridiales
DENOVO738	Bacteria;Firmicutes;Bacilli;Lactobacillales;Streptococcaceae;Streptococcus
DENOVO739	Bacteria
DENOVO740	Bacteria;Firmicutes
DENOVO741	Bacteria;Firmicutes;Clostridia;Clostridiales;Lachnospiraceae
DENOVO743	Bacteria;Bacteroidetes;Bacteroidia;Bacteroidales;Rikenellaceae;Alistipes
DENOVO744	Bacteria;Firmicutes;Bacilli;Lactobacillales;Lactobacillaceae;Lactobacillus
DENOVO745	Bacteria;Firmicutes
DENOVO746	Bacteria;Firmicutes;Clostridia;Clostridiales;Lachnospiraceae
DENOVO748	Bacteria;Firmicutes
DENOVO749	Bacteria;Bacteroidetes;Bacteroidia;Bacteroidales
DENOVO750	Bacteria;Firmicutes;Bacilli;Lactobacillales
DENOVO751	Bacteria;Firmicutes;Clostridia;Clostridiales;Lachnospiraceae
DENOVO752	Bacteria;Firmicutes;Clostridia;Clostridiales;Ruminococcaceae
DENOVO754	Bacteria;Firmicutes;Clostridia;Clostridiales
DENOVO755	Bacteria;Firmicutes;Clostridia;Clostridiales;Lachnospiraceae
DENOVO757	Bacteria
DENOVO758	Bacteria;Firmicutes;Clostridia;Clostridiales
DENOVO759	Bacteria;Firmicutes;Clostridia;Clostridiales
DENOVO761	Bacteria;Firmicutes;Clostridia;Clostridiales;Lachnospiraceae
DENOVO762	Bacteria;Firmicutes;Clostridia;Clostridiales;Ruminococcaceae;Oscillibacter
DENOVO763	Bacteria
DENOVO764	Bacteria;Bacteroidetes;Bacteroidia;Bacteroidales
DENOVO765	Bacteria;Firmicutes;Clostridia;Clostridiales;Lachnospiraceae
DENOVO768	Bacteria;Firmicutes;Clostridia;Clostridiales;Ruminococcaceae
DENOVO769	Bacteria
DENOVO770	Bacteria;Firmicutes;Clostridia;Clostridiales;Lachnospiraceae
DENOVO771	Bacteria;Bacteroidetes;Bacteroidia;Bacteroidales;Porphyromonadaceae;Barnesiella
DENOVO774	Bacteria
DENOVO775	Bacteria;Firmicutes;Bacilli;Lactobacillales;Lactobacillaceae;Lactobacillus
DENOVO776	Bacteria
DENOVO777	Bacteria
DENOVO778	Bacteria;Firmicutes;Clostridia;Clostridiales;Lachnospiraceae
DENOVO779	Bacteria;Firmicutes;Clostridia;Clostridiales;Ruminococcaceae
DENOVO780	Bacteria;Bacteroidetes;Bacteroidia;Bacteroidales
DENOVO781	Bacteria;Proteobacteria;Epsilonproteobacteria;Campylobacterales;Helicobacteraceae
DENOVO782	Bacteria;Firmicutes;Bacilli
DENOVO783	Bacteria;Firmicutes;Clostridia;Clostridiales;Lachnospiraceae
DENOVO784	Bacteria;Firmicutes;Clostridia;Clostridiales;Lachnospiraceae
DENOVO785	Bacteria;Firmicutes;Clostridia;Clostridiales
DENOVO786	Bacteria;Firmicutes;Clostridia;Clostridiales;Ruminococcaceae
DENOVO787	Bacteria;Bacteroidetes;Bacteroidia;Bacteroidales
DENOVO788	Bacteria;Firmicutes;Clostridia;Clostridiales;Ruminococcaceae
DENOVO789	Bacteria;Firmicutes;Clostridia;Clostridiales;Ruminococcaceae;Clostridium IV
DENOVO792	Bacteria
DENOVO793	Bacteria;Firmicutes;Bacilli
DENOVO794	Bacteria;Bacteroidetes;Bacteroidia;Bacteroidales;Rikenellaceae;Alistipes
DENOVO795	Bacteria;Firmicutes;Bacilli;Lactobacillales;Lactobacillaceae;Lactobacillus
DENOVO796	Bacteria;Bacteroidetes;Bacteroidia;Bacteroidales
DENOVO797	Bacteria;Bacteroidetes;Bacteroidia;Bacteroidales;Rikenellaceae;Alistipes
DENOVO798	Bacteria
DENOVO800	Bacteria;Firmicutes;Clostridia;Clostridiales;Lachnospiraceae
DENOVO801	Bacteria
DENOVO802	Bacteria;Firmicutes;Clostridia;Clostridiales
DENOVO803	Bacteria;Firmicutes
DENOVO804	Bacteria;Firmicutes;Clostridia;Clostridiales;Lachnospiraceae
DENOVO805	Bacteria;Firmicutes;Clostridia;Clostridiales;Lachnospiraceae
DENOVO806	Bacteria;Firmicutes;Clostridia;Clostridiales;Ruminococcaceae
DENOVO807	Bacteria;Firmicutes;Erysipelotrichia;Erysipelotrichales;Erysipelotrichaceae
DENOVO809	Bacteria;Firmicutes
DENOVO810	Bacteria
DENOVO811	Bacteria;Firmicutes;Clostridia;Clostridiales;Ruminococcaceae
DENOVO812	Bacteria;Firmicutes;Bacilli;Lactobacillales;Lactobacillaceae;Lactobacillus
DENOVO813	Bacteria;Firmicutes;Clostridia;Clostridiales
DENOVO814	Bacteria;Firmicutes;Clostridia;Clostridiales;Ruminococcaceae;Oscillibacter
DENOVO815	Bacteria;Firmicutes;Bacilli
DENOVO816	Bacteria;Firmicutes;Clostridia;Clostridiales;Ruminococcaceae
DENOVO817	Bacteria;Firmicutes;Clostridia;Clostridiales;Ruminococcaceae
DENOVO818	Bacteria;Firmicutes;Clostridia;Clostridiales;Ruminococcaceae
DENOVO819	Bacteria
DENOVO820	Bacteria;Firmicutes;Clostridia;Clostridiales
DENOVO821	Bacteria;Firmicutes;Clostridia;Clostridiales;Lachnospiraceae
DENOVO823	Bacteria;Firmicutes;Clostridia;Clostridiales
DENOVO826	Bacteria;Firmicutes
DENOVO827	Bacteria;Bacteroidetes;Bacteroidia;Bacteroidales
DENOVO828	Bacteria;Firmicutes;Clostridia;Clostridiales;Lachnospiraceae
DENOVO830	Bacteria
DENOVO831	Bacteria;Firmicutes;Clostridia;Clostridiales
DENOVO834	Bacteria;Firmicutes;Clostridia;Clostridiales;Ruminococcaceae
DENOVO837	Bacteria;Firmicutes
DENOVO838	Bacteria;Firmicutes;Clostridia;Clostridiales;Ruminococcaceae
DENOVO839	Bacteria;Bacteroidetes;Bacteroidia;Bacteroidales;Bacteroidaceae;Bacteroides
DENOVO840	Bacteria;Firmicutes;Bacilli;Lactobacillales
DENOVO841	Bacteria
DENOVO842	Bacteria;Firmicutes
DENOVO843	Bacteria
DENOVO844	Bacteria
DENOVO845	Bacteria
DENOVO846	Bacteria;Firmicutes;Clostridia;Clostridiales;Lachnospiraceae
DENOVO847	Bacteria;Firmicutes;Clostridia;Clostridiales;Lachnospiraceae
DENOVO850	Bacteria
DENOVO853	Bacteria
DENOVO854	Bacteria;Firmicutes;Clostridia;Clostridiales;Ruminococcaceae
DENOVO855	Bacteria;Bacteroidetes;Bacteroidia;Bacteroidales;Porphyromonadaceae
DENOVO856	Bacteria;Bacteroidetes
DENOVO857	Bacteria;Firmicutes;Clostridia;Clostridiales
DENOVO858	Bacteria;Firmicutes;Clostridia;Clostridiales;Lachnospiraceae
DENOVO860	Bacteria;Firmicutes;Bacilli;Lactobacillales;Lactobacillaceae;Lactobacillus
DENOVO862	Bacteria;Firmicutes;Clostridia;Clostridiales
DENOVO863	Bacteria;Firmicutes;Clostridia;Clostridiales;Ruminococcaceae;Flavonifractor
DENOVO865	Bacteria;Bacteroidetes
DENOVO866	Bacteria;Firmicutes;Clostridia;Clostridiales;Ruminococcaceae;Flavonifractor
DENOVO867	Bacteria;Firmicutes;Clostridia;Clostridiales;Ruminococcaceae
DENOVO868	Bacteria;Bacteroidetes
DENOVO869	Bacteria;Firmicutes;Clostridia;Clostridiales;Lachnospiraceae
DENOVO871	Bacteria;Firmicutes;Clostridia;Clostridiales;Ruminococcaceae
DENOVO873	Bacteria;Bacteroidetes;Bacteroidia;Bacteroidales;Porphyromonadaceae;Barnesiella
DENOVO875	Bacteria;Firmicutes;Clostridia;Clostridiales;Lachnospiraceae
DENOVO877	Bacteria;Firmicutes;Clostridia;Clostridiales;Lachnospiraceae
DENOVO878	Bacteria;Firmicutes;Clostridia;Clostridiales;Lachnospiraceae
DENOVO880	Bacteria;Firmicutes;Clostridia;Clostridiales;Lachnospiraceae
DENOVO881	Bacteria;Firmicutes;Bacilli;Lactobacillales
DENOVO882	Bacteria;Firmicutes;Clostridia;Clostridiales
DENOVO884	Bacteria;Firmicutes;Clostridia;Clostridiales;Lachnospiraceae
DENOVO885	Bacteria;Firmicutes;Clostridia;Clostridiales;Ruminococcaceae;Oscillibacter
DENOVO886	Bacteria
DENOVO893	Bacteria;Actinobacteria;Actinobacteria;Coriobacteriales;Coriobacteriaceae
DENOVO894	Bacteria
DENOVO898	Bacteria;Bacteroidetes;Bacteroidia;Bacteroidales;Porphyromonadaceae;Barnesiella
DENOVO899	Bacteria;Firmicutes;Clostridia
DENOVO901	Bacteria;Firmicutes;Bacilli;Lactobacillales
DENOVO902	Bacteria;Firmicutes;Clostridia;Clostridiales;Ruminococcaceae;Clostridium IV
DENOVO905	Bacteria;Firmicutes;Clostridia;Clostridiales
DENOVO906	Bacteria;Firmicutes;Bacilli
DENOVO907	Bacteria;Bacteroidetes;Bacteroidia;Bacteroidales
DENOVO910	Bacteria;Firmicutes
DENOVO911	Bacteria;Firmicutes;Clostridia;Clostridiales
DENOVO913	Bacteria
DENOVO914	Bacteria;Firmicutes;Clostridia;Clostridiales;Lachnospiraceae
DENOVO916	Bacteria
DENOVO917	Bacteria;Firmicutes;Bacilli;Lactobacillales;Lactobacillaceae;Lactobacillus
DENOVO918	Bacteria;Firmicutes;Clostridia;Clostridiales;Ruminococcaceae
DENOVO919	Bacteria;Bacteroidetes;Bacteroidia;Bacteroidales
DENOVO922	Bacteria;Firmicutes;Clostridia;Clostridiales;Ruminococcaceae
DENOVO923	Bacteria;Firmicutes;Clostridia;Clostridiales;Ruminococcaceae
DENOVO924	Bacteria;Firmicutes;Bacilli;Lactobacillales;Lactobacillaceae;Lactobacillus
DENOVO925	Bacteria;Firmicutes;Clostridia;Clostridiales;Lachnospiraceae
DENOVO926	Bacteria;Firmicutes;Bacilli;Lactobacillales;Lactobacillaceae;Lactobacillus
DENOVO927	Bacteria;Firmicutes;Bacilli;Lactobacillales;Lactobacillaceae;Lactobacillus
DENOVO928	Bacteria;Firmicutes;Clostridia;Clostridiales;Lachnospiraceae
DENOVO929	Bacteria;Bacteroidetes;Bacteroidia;Bacteroidales
DENOVO931	Bacteria;Firmicutes;Clostridia;Clostridiales
DENOVO932	Bacteria;Firmicutes;Clostridia;Clostridiales;Lachnospiraceae
DENOVO933	Bacteria
DENOVO935	Bacteria;Bacteroidetes;Bacteroidia;Bacteroidales
DENOVO937	Bacteria;Firmicutes;Clostridia;Clostridiales;Ruminococcaceae
DENOVO938	Bacteria;Firmicutes
DENOVO939	Bacteria
DENOVO940	Bacteria;Firmicutes;Erysipelotrichia;Erysipelotrichales;Erysipelotrichaceae
DENOVO941	Bacteria;Bacteroidetes
DENOVO942	Bacteria;Bacteroidetes
DENOVO944	Bacteria
DENOVO945	Bacteria;Firmicutes
DENOVO946	Bacteria;Proteobacteria;Gammaproteobacteria;Enterobacteriales;Enterobacteriaceae;Escherichia/Shigella
DENOVO947	Bacteria;Firmicutes;Erysipelotrichia;Erysipelotrichales;Erysipelotrichaceae;Turicibacter
DENOVO948	Bacteria;Firmicutes;Bacilli;Lactobacillales;Lactobacillaceae;Lactobacillus
DENOVO949	Bacteria;Firmicutes;Clostridia;Clostridiales
DENOVO950	Bacteria;Firmicutes;Clostridia;Clostridiales;Lachnospiraceae
DENOVO951	Bacteria;Firmicutes;Clostridia;Clostridiales;Ruminococcaceae
DENOVO952	Bacteria;Bacteroidetes
DENOVO953	Bacteria;Bacteroidetes;Bacteroidia;Bacteroidales;Porphyromonadaceae
DENOVO954	Bacteria;Firmicutes;Clostridia;Clostridiales;Lachnospiraceae
DENOVO955	Bacteria;Firmicutes;Clostridia;Clostridiales;Ruminococcaceae;Oscillibacter
DENOVO956	Bacteria;Firmicutes;Clostridia;Clostridiales;Lachnospiraceae
DENOVO957	Bacteria;Firmicutes
DENOVO958	Bacteria
DENOVO959	Bacteria;Firmicutes;Clostridia;Clostridiales
DENOVO961	Bacteria;Firmicutes;Clostridia;Clostridiales;Lachnospiraceae
DENOVO962	Bacteria;Bacteroidetes;Bacteroidia;Bacteroidales
DENOVO963	Bacteria;Firmicutes;Clostridia;Clostridiales
DENOVO964	Bacteria;Bacteroidetes;Bacteroidia;Bacteroidales
DENOVO965	Bacteria;Firmicutes;Clostridia;Clostridiales;Ruminococcaceae
DENOVO966	Bacteria;Bacteroidetes;Bacteroidia;Bacteroidales;Bacteroidaceae;Bacteroides
DENOVO967	Bacteria;Actinobacteria;Actinobacteria;Coriobacteriales;Coriobacteriaceae
DENOVO968	Bacteria
DENOVO969	Bacteria;Firmicutes;Clostridia;Clostridiales;Ruminococcaceae
DENOVO971	Bacteria;Firmicutes;Clostridia;Clostridiales;Clostridiales_Incertae Sedis XIII
DENOVO973	Bacteria;Firmicutes;Clostridia;Clostridiales;Ruminococcaceae
DENOVO974	Bacteria
DENOVO975	Bacteria
DENOVO976	Bacteria;Firmicutes;Clostridia;Clostridiales;Lachnospiraceae
DENOVO977	Bacteria;Firmicutes;Clostridia;Clostridiales;Lachnospiraceae
DENOVO978	Bacteria;Firmicutes;Clostridia;Clostridiales;Lachnospiraceae
DENOVO979	Bacteria;Firmicutes
DENOVO980	Bacteria;Firmicutes;Bacilli;Lactobacillales
DENOVO981	Bacteria;Bacteroidetes
DENOVO983	Bacteria;Bacteroidetes
DENOVO984	Bacteria;Firmicutes;Clostridia;Clostridiales
DENOVO985	Bacteria;Bacteroidetes;Bacteroidia;Bacteroidales;Rikenellaceae;Alistipes
DENOVO987	Bacteria;Firmicutes;Clostridia;Clostridiales;Lachnospiraceae
DENOVO989	Bacteria;Firmicutes;Clostridia;Clostridiales;Lachnospiraceae;Lachnospiracea_incertae_sedis
DENOVO990	Bacteria;Firmicutes;Clostridia;Clostridiales;Ruminococcaceae
DENOVO992	Bacteria;Firmicutes;Clostridia;Clostridiales
DENOVO993	Bacteria;Bacteroidetes
DENOVO995	Bacteria;Firmicutes
DENOVO996	Bacteria;Firmicutes
DENOVO997	Bacteria;Firmicutes
DENOVO998	Bacteria;Bacteroidetes;Bacteroidia;Bacteroidales
DENOVO1000	Bacteria;Firmicutes;Clostridia;Clostridiales;Ruminococcaceae
DENOVO1001	Bacteria
DENOVO1002	Bacteria;Firmicutes;Bacilli;Lactobacillales;Lactobacillaceae;Lactobacillus
DENOVO1003	Bacteria;Bacteroidetes;Bacteroidia;Bacteroidales
DENOVO1004	Bacteria;Firmicutes;Clostridia;Clostridiales
DENOVO1005	Bacteria;Bacteroidetes
DENOVO1006	Bacteria;Firmicutes;Clostridia;Clostridiales;Lachnospiraceae
DENOVO1007	Bacteria;Firmicutes;Clostridia;Clostridiales;Ruminococcaceae
DENOVO1008	Bacteria;Firmicutes;Clostridia;Clostridiales
DENOVO1009	Bacteria;Firmicutes;Bacilli;Lactobacillales;Lactobacillaceae;Lactobacillus
DENOVO1010	Bacteria;Firmicutes;Clostridia;Clostridiales;Ruminococcaceae
DENOVO1011	Bacteria;Firmicutes;Clostridia;Clostridiales;Lachnospiraceae
DENOVO1013	Bacteria;Bacteroidetes;Bacteroidia;Bacteroidales;Rikenellaceae;Alistipes
DENOVO1014	Bacteria;Bacteroidetes;Bacteroidia;Bacteroidales
DENOVO1017	Bacteria;Firmicutes;Clostridia;Clostridiales;Lachnospiraceae
DENOVO1018	Bacteria
DENOVO1020	Bacteria
DENOVO1022	Bacteria;Bacteroidetes;Bacteroidia;Bacteroidales
DENOVO1023	Bacteria;Firmicutes;Clostridia;Clostridiales;Lachnospiraceae
DENOVO1025	Bacteria;Bacteroidetes;Bacteroidia;Bacteroidales
DENOVO1026	Bacteria;Firmicutes
DENOVO1027	Bacteria;Firmicutes
DENOVO1032	Bacteria;Bacteroidetes;Bacteroidia;Bacteroidales
DENOVO1033	Bacteria;Bacteroidetes;Bacteroidia;Bacteroidales
DENOVO1034	Bacteria;Firmicutes;Clostridia;Clostridiales
DENOVO1037	Bacteria;Firmicutes;Clostridia;Clostridiales;Lachnospiraceae
DENOVO1040	Bacteria;Firmicutes
DENOVO1041	Bacteria
DENOVO1042	Bacteria;Firmicutes
DENOVO1043	Bacteria
DENOVO1044	Bacteria;Firmicutes;Clostridia;Clostridiales;Lachnospiraceae
DENOVO1045	Bacteria;Firmicutes
DENOVO1046	Bacteria;Firmicutes
DENOVO1047	Bacteria
DENOVO1049	Bacteria;Firmicutes;Clostridia;Clostridiales;Lachnospiraceae
DENOVO1050	Bacteria;Bacteroidetes;Bacteroidia;Bacteroidales;Porphyromonadaceae;Barnesiella
DENOVO1053	Bacteria
DENOVO1055	Bacteria;Bacteroidetes;Bacteroidia;Bacteroidales
DENOVO1057	Bacteria;Firmicutes;Clostridia;Clostridiales;Ruminococcaceae
DENOVO1060	Bacteria;Firmicutes;Clostridia;Clostridiales
DENOVO1061	Bacteria;Bacteroidetes;Bacteroidia;Bacteroidales;Rikenellaceae;Rikenella
DENOVO1062	Bacteria;Firmicutes;Clostridia;Clostridiales
DENOVO1063	Bacteria;Firmicutes;Clostridia;Clostridiales
DENOVO1064	Bacteria
DENOVO1065	Bacteria;Firmicutes
DENOVO1066	Bacteria;Firmicutes;Clostridia;Clostridiales;Lachnospiraceae
DENOVO1067	Bacteria;Firmicutes;Clostridia;Clostridiales;Lachnospiraceae
DENOVO1068	Bacteria;Firmicutes
DENOVO1069	Bacteria
DENOVO1070	Bacteria;Firmicutes
DENOVO1071	Bacteria;Firmicutes;Clostridia;Clostridiales;Lachnospiraceae
DENOVO1072	Bacteria;Firmicutes
DENOVO1073	Bacteria;Firmicutes
DENOVO1074	Bacteria;Bacteroidetes
DENOVO1076	Bacteria
DENOVO1077	Bacteria;Firmicutes
DENOVO1078	Bacteria;Firmicutes;Bacilli
DENOVO1081	Bacteria;Firmicutes;Clostridia;Clostridiales;Lachnospiraceae
DENOVO1082	Bacteria;Firmicutes;Clostridia;Clostridiales;Ruminococcaceae
DENOVO1083	Bacteria;Firmicutes;Clostridia;Clostridiales;Lachnospiraceae
DENOVO1084	Bacteria;Firmicutes;Clostridia;Clostridiales;Ruminococcaceae
DENOVO1086	Bacteria
DENOVO1087	Bacteria;Firmicutes;Bacilli;Lactobacillales
DENOVO1088	Bacteria;Firmicutes;Bacilli;Lactobacillales
DENOVO1089	Bacteria;Bacteroidetes;Bacteroidia;Bacteroidales
DENOVO1090	Bacteria;Bacteroidetes;Bacteroidia;Bacteroidales;Porphyromonadaceae;Barnesiella
DENOVO1091	Bacteria;Firmicutes;Clostridia;Clostridiales;Ruminococcaceae
DENOVO1092	Bacteria;Actinobacteria;Actinobacteria;Coriobacteriales;Coriobacteriaceae
DENOVO1093	Bacteria;Firmicutes
DENOVO1094	Bacteria;Firmicutes;Clostridia;Clostridiales;Lachnospiraceae
DENOVO1095	Bacteria;Firmicutes;Clostridia;Clostridiales;Ruminococcaceae
DENOVO1096	Bacteria;Firmicutes;Clostridia;Clostridiales;Ruminococcaceae
DENOVO1098	Bacteria;Bacteroidetes;Bacteroidia;Bacteroidales
DENOVO1099	Bacteria;Firmicutes;Bacilli;Lactobacillales
DENOVO1101	Bacteria;Firmicutes;Clostridia;Clostridiales;Lachnospiraceae
DENOVO1103	Bacteria;Firmicutes;Clostridia;Clostridiales;Lachnospiraceae
DENOVO1104	Bacteria;Firmicutes;Bacilli;Lactobacillales
DENOVO1105	Bacteria
DENOVO1106	Bacteria;Firmicutes;Bacilli
DENOVO1107	Bacteria;Firmicutes;Clostridia;Clostridiales
DENOVO1109	Bacteria;Bacteroidetes;Bacteroidia;Bacteroidales
DENOVO1110	Bacteria;Firmicutes;Bacilli;Lactobacillales;Lactobacillaceae;Lactobacillus
DENOVO1111	Bacteria;Bacteroidetes;Bacteroidia;Bacteroidales;Porphyromonadaceae
DENOVO1113	Bacteria;Firmicutes
DENOVO1115	Bacteria;Bacteroidetes;Bacteroidia;Bacteroidales
DENOVO1116	Bacteria;Firmicutes
DENOVO1117	Bacteria;Firmicutes;Clostridia;Clostridiales;Ruminococcaceae;Oscillibacter
DENOVO1118	Bacteria;Firmicutes;Clostridia;Clostridiales;Lachnospiraceae
DENOVO1119	Bacteria;Firmicutes;Clostridia;Clostridiales;Lachnospiraceae
DENOVO1120	Bacteria
DENOVO1122	Bacteria;Firmicutes;Clostridia;Clostridiales
DENOVO1123	Bacteria;Firmicutes;Clostridia;Clostridiales;Ruminococcaceae
DENOVO1124	Bacteria;Firmicutes;Clostridia;Clostridiales;Ruminococcaceae;Flavonifractor
DENOVO1125	Bacteria;Firmicutes;Clostridia;Clostridiales;Lachnospiraceae
DENOVO1127	Bacteria;Firmicutes;Clostridia;Clostridiales;Lachnospiraceae
DENOVO1128	Bacteria;Firmicutes;Clostridia;Clostridiales
DENOVO1129	Bacteria;Firmicutes;Clostridia;Clostridiales
DENOVO1130	Bacteria
DENOVO1131	Bacteria;Firmicutes
DENOVO1132	Bacteria
DENOVO1133	Bacteria;Firmicutes
DENOVO1134	Bacteria;Firmicutes;Bacilli;Lactobacillales
DENOVO1135	Bacteria
DENOVO1136	Bacteria
DENOVO1137	Bacteria;Firmicutes
DENOVO1138	Bacteria;Firmicutes;Clostridia;Clostridiales;Lachnospiraceae
DENOVO1139	Bacteria;Bacteroidetes;Bacteroidia;Bacteroidales
DENOVO1140	Bacteria;Firmicutes;Clostridia;Clostridiales
DENOVO1141	Bacteria
DENOVO1143	Bacteria
DENOVO1145	Bacteria;Firmicutes;Clostridia;Clostridiales
DENOVO1146	Bacteria
DENOVO1149	Bacteria;Firmicutes;Clostridia;Clostridiales;Lachnospiraceae
DENOVO1150	Bacteria;Firmicutes;Clostridia;Clostridiales;Ruminococcaceae
DENOVO1151	Bacteria;Firmicutes;Bacilli;Lactobacillales
DENOVO1152	Bacteria;Bacteroidetes;Bacteroidia;Bacteroidales;Porphyromonadaceae;Butyricimonas
DENOVO1153	Bacteria;Firmicutes
DENOVO1154	Bacteria;Firmicutes;Bacilli;Lactobacillales
DENOVO1155	Bacteria;Firmicutes;Bacilli;Lactobacillales
DENOVO1157	Bacteria;Firmicutes;Clostridia;Clostridiales;Lachnospiraceae
DENOVO1160	Bacteria;Firmicutes;Negativicutes;Selenomonadales;Veillonellaceae;Veillonella
DENOVO1162	Bacteria;Bacteroidetes;Bacteroidia;Bacteroidales
DENOVO1165	Bacteria;Deferribacteres;Deferribacteres;Deferribacterales;Deferribacteraceae;Mucispirillum
DENOVO1167	Bacteria;Firmicutes
DENOVO1174	Bacteria;Firmicutes;Clostridia;Clostridiales;Clostridiales_Incertae Sedis XI;Finegoldia
DENOVO1177	Bacteria;Firmicutes;Clostridia;Clostridiales
DENOVO1181	Bacteria;Firmicutes;Clostridia;Clostridiales;Lachnospiraceae
DENOVO1182	Bacteria
DENOVO1186	Bacteria
DENOVO1187	Bacteria;Firmicutes;Clostridia;Clostridiales;Lachnospiraceae
DENOVO1189	Bacteria;Firmicutes;Clostridia;Clostridiales;Ruminococcaceae
DENOVO1191	Bacteria;Bacteroidetes;Bacteroidia;Bacteroidales
DENOVO1192	Bacteria;Firmicutes;Clostridia;Clostridiales
DENOVO1193	Bacteria;Bacteroidetes;Bacteroidia;Bacteroidales
DENOVO1194	Bacteria;Firmicutes;Clostridia;Clostridiales;Lachnospiraceae
DENOVO1196	Bacteria;Firmicutes;Clostridia;Clostridiales
DENOVO1198	Bacteria;Firmicutes
DENOVO1203	Bacteria;Firmicutes;Clostridia;Clostridiales;Lachnospiraceae
DENOVO1204	Bacteria;Bacteroidetes
DENOVO1205	Bacteria
DENOVO1206	Bacteria;Firmicutes;Clostridia;Clostridiales
DENOVO1207	Bacteria;Firmicutes;Clostridia;Clostridiales;Lachnospiraceae
DENOVO1208	Bacteria;Firmicutes;Bacilli;Lactobacillales;Lactobacillaceae;Lactobacillus
DENOVO1209	Bacteria;Bacteroidetes
DENOVO1210	Bacteria;Firmicutes
DENOVO1212	Bacteria;Firmicutes;Clostridia;Clostridiales
DENOVO1213	Bacteria;Firmicutes
DENOVO1214	Bacteria;Firmicutes;Clostridia;Clostridiales;Lachnospiraceae
DENOVO1215	Bacteria
DENOVO1216	Bacteria;Firmicutes;Clostridia;Clostridiales;Ruminococcaceae
DENOVO1219	Bacteria;Bacteroidetes
DENOVO1220	Bacteria;Bacteroidetes;Bacteroidia;Bacteroidales;Porphyromonadaceae
DENOVO1221	Bacteria
DENOVO1223	Bacteria
DENOVO1224	Bacteria;Firmicutes;Erysipelotrichia;Erysipelotrichales;Erysipelotrichaceae
DENOVO1225	Bacteria;Firmicutes;Clostridia;Clostridiales
DENOVO1226	Bacteria;Firmicutes
DENOVO1227	Bacteria;Firmicutes;Clostridia;Clostridiales;Lachnospiraceae
DENOVO1228	Bacteria;Firmicutes
DENOVO1229	Bacteria;Tenericutes;Mollicutes;Anaeroplasmatales;Anaeroplasmataceae;Anaeroplasma
DENOVO1230	Bacteria;Firmicutes;Clostridia;Clostridiales
DENOVO1231	Bacteria
DENOVO1232	Bacteria;Bacteroidetes
DENOVO1233	Bacteria;Firmicutes;Clostridia;Clostridiales;Lachnospiraceae
DENOVO1234	Bacteria;Firmicutes;Clostridia;Clostridiales;Lachnospiraceae
DENOVO1235	Bacteria;Firmicutes;Clostridia;Clostridiales;Lachnospiraceae
DENOVO1236	Bacteria;Firmicutes;Clostridia;Clostridiales;Lachnospiraceae
DENOVO1237	Bacteria;Bacteroidetes;Bacteroidia;Bacteroidales;Porphyromonadaceae
DENOVO1241	Bacteria;Firmicutes;Clostridia;Clostridiales;Ruminococcaceae;Oscillibacter
DENOVO1242	Bacteria;Firmicutes
DENOVO1245	Bacteria;Firmicutes;Clostridia;Clostridiales;Lachnospiraceae
DENOVO1246	Bacteria;Firmicutes;Bacilli;Lactobacillales;Lactobacillaceae;Lactobacillus
DENOVO1247	Bacteria
DENOVO1248	Bacteria;Firmicutes;Clostridia;Clostridiales
DENOVO1249	Bacteria;Firmicutes;Clostridia;Clostridiales;Lachnospiraceae
DENOVO1250	Bacteria;Firmicutes;Clostridia;Clostridiales;Lachnospiraceae
DENOVO1252	Bacteria;Firmicutes
DENOVO1253	Bacteria
DENOVO1257	Bacteria;Firmicutes;Clostridia;Clostridiales;Lachnospiraceae
DENOVO1258	Bacteria;Firmicutes;Clostridia;Clostridiales;Lachnospiraceae
DENOVO1261	Bacteria
DENOVO1262	Bacteria;Firmicutes
DENOVO1263	Bacteria
DENOVO1265	Bacteria;Firmicutes;Clostridia;Clostridiales;Ruminococcaceae;Oscillibacter
DENOVO1266	Bacteria;Bacteroidetes;Bacteroidia;Bacteroidales
DENOVO1267	Bacteria;Firmicutes;Clostridia;Clostridiales
DENOVO1268	Bacteria;Firmicutes;Clostridia;Clostridiales;Lachnospiraceae
DENOVO1269	Bacteria
DENOVO1270	Bacteria;Firmicutes;Clostridia;Clostridiales;Lachnospiraceae
DENOVO1272	Bacteria
DENOVO1273	Bacteria;Firmicutes;Clostridia;Clostridiales
DENOVO1275	Bacteria;Firmicutes
DENOVO1276	Bacteria;Firmicutes;Clostridia;Clostridiales
DENOVO1277	Bacteria
DENOVO1278	Bacteria;Bacteroidetes
DENOVO1279	Bacteria;Bacteroidetes;Bacteroidia;Bacteroidales
DENOVO1280	Bacteria;Bacteroidetes
DENOVO1281	Bacteria;Bacteroidetes;Bacteroidia;Bacteroidales;Porphyromonadaceae
DENOVO1283	Bacteria;Firmicutes;Clostridia;Clostridiales
DENOVO1284	Bacteria;Firmicutes;Clostridia;Clostridiales
DENOVO1285	Bacteria;Firmicutes;Bacilli;Lactobacillales
DENOVO1286	Bacteria;Firmicutes
DENOVO1287	Bacteria
DENOVO1288	Bacteria;Bacteroidetes
DENOVO1289	Bacteria;Bacteroidetes;Bacteroidia;Bacteroidales
DENOVO1290	Bacteria
DENOVO1292	Bacteria;Firmicutes;Clostridia;Clostridiales;Ruminococcaceae
DENOVO1294	Bacteria;Bacteroidetes;Bacteroidia;Bacteroidales
DENOVO1295	Bacteria;Firmicutes;Bacilli
DENOVO1298	Bacteria;Firmicutes
DENOVO1299	Bacteria;Firmicutes
DENOVO1300	Bacteria;Firmicutes;Clostridia;Clostridiales;Lachnospiraceae
DENOVO1301	Bacteria
DENOVO1302	Bacteria;Firmicutes;Bacilli;Lactobacillales;Lactobacillaceae;Lactobacillus
DENOVO1306	Bacteria;Firmicutes
DENOVO1307	Bacteria;Bacteroidetes;Bacteroidia;Bacteroidales
DENOVO1308	Bacteria;Firmicutes
DENOVO1310	Bacteria;Firmicutes;Clostridia;Clostridiales;Ruminococcaceae
DENOVO1311	Bacteria;Firmicutes;Clostridia;Clostridiales;Lachnospiraceae
DENOVO1312	Bacteria;Firmicutes
DENOVO1314	Bacteria;Firmicutes;Bacilli;Bacillales;Bacillaceae 1;Bacillus
DENOVO1315	Bacteria;Firmicutes;Clostridia;Clostridiales
DENOVO1317	Bacteria
DENOVO1318	Bacteria;Bacteroidetes;Bacteroidia;Bacteroidales
DENOVO1319	Bacteria;Firmicutes
DENOVO1320	Bacteria;Firmicutes;Clostridia;Clostridiales;Lachnospiraceae
DENOVO1322	Bacteria;Bacteroidetes;Bacteroidia;Bacteroidales
DENOVO1323	Bacteria;Firmicutes;Clostridia;Clostridiales;Lachnospiraceae
DENOVO1324	Bacteria;Firmicutes
DENOVO1326	Bacteria;Firmicutes;Clostridia;Clostridiales;Ruminococcaceae
DENOVO1327	Bacteria;Firmicutes;Clostridia;Clostridiales
DENOVO1329	Bacteria;Firmicutes;Clostridia;Clostridiales;Lachnospiraceae
DENOVO1330	Bacteria;Firmicutes;Clostridia;Clostridiales
DENOVO1331	Bacteria;Firmicutes;Clostridia;Clostridiales
DENOVO1332	Bacteria;Firmicutes;Bacilli;Lactobacillales;Lactobacillaceae;Lactobacillus
DENOVO1333	Bacteria;Firmicutes;Clostridia;Clostridiales
DENOVO1335	Bacteria;Firmicutes
DENOVO1336	Bacteria;Firmicutes
DENOVO1337	Bacteria
DENOVO1338	Bacteria;Firmicutes
DENOVO1339	Bacteria
DENOVO1340	Bacteria
DENOVO1341	Bacteria
DENOVO1342	Bacteria;Deferribacteres;Deferribacteres;Deferribacterales;Deferribacteraceae;Mucispirillum
DENOVO1343	Bacteria;Firmicutes;Clostridia;Clostridiales;Lachnospiraceae;Coprococcus
DENOVO1344	Bacteria;Bacteroidetes;Bacteroidia;Bacteroidales;Porphyromonadaceae
DENOVO1346	Bacteria;Bacteroidetes;Bacteroidia;Bacteroidales
DENOVO1348	Bacteria;Firmicutes
DENOVO1349	Bacteria;Firmicutes;Clostridia;Clostridiales
DENOVO1350	Bacteria;Firmicutes;Clostridia;Clostridiales;Lachnospiraceae
DENOVO1351	Bacteria;Firmicutes;Clostridia;Clostridiales;Lachnospiraceae
DENOVO1352	Bacteria;Firmicutes;Clostridia;Clostridiales
DENOVO1353	Bacteria;Firmicutes;Clostridia;Clostridiales
DENOVO1354	Bacteria;Firmicutes;Clostridia;Clostridiales
DENOVO1355	Bacteria
DENOVO1357	Bacteria;Firmicutes
DENOVO1358	Bacteria;Firmicutes;Clostridia;Clostridiales;Lachnospiraceae
DENOVO1359	Bacteria;Firmicutes;Clostridia;Clostridiales;Ruminococcaceae
DENOVO1361	Bacteria;Firmicutes;Clostridia
DENOVO1363	Bacteria;Bacteroidetes
DENOVO1364	Bacteria;Firmicutes;Clostridia;Clostridiales;Lachnospiraceae
DENOVO1365	Bacteria;Firmicutes;Clostridia;Clostridiales;Ruminococcaceae
DENOVO1366	Bacteria;Firmicutes;Clostridia;Clostridiales
DENOVO1367	Bacteria;Firmicutes;Clostridia;Clostridiales;Lachnospiraceae
DENOVO1368	Bacteria;Bacteroidetes;Bacteroidia;Bacteroidales;Bacteroidaceae;Bacteroides
DENOVO1369	Bacteria;Firmicutes;Bacilli;Lactobacillales
DENOVO1370	Bacteria;Firmicutes;Clostridia;Clostridiales;Lachnospiraceae
DENOVO1372	Bacteria
DENOVO1373	Bacteria;Firmicutes
DENOVO1375	Bacteria;Firmicutes;Bacilli
DENOVO1376	Bacteria
DENOVO1377	Bacteria;Firmicutes;Clostridia;Clostridiales
DENOVO1379	Bacteria;Firmicutes
DENOVO1380	Bacteria;Firmicutes;Clostridia;Clostridiales;Lachnospiraceae
DENOVO1381	Bacteria;Bacteroidetes
DENOVO1383	Bacteria
DENOVO1384	Bacteria
DENOVO1386	Bacteria;Bacteroidetes;Bacteroidia;Bacteroidales
DENOVO1388	Bacteria
DENOVO1389	Bacteria;Firmicutes;Clostridia;Clostridiales;Ruminococcaceae;Oscillibacter
DENOVO1390	Bacteria;Firmicutes;Clostridia;Clostridiales
DENOVO1391	Bacteria;Firmicutes;Clostridia;Clostridiales
DENOVO1392	Bacteria;Firmicutes;Clostridia;Clostridiales;Lachnospiraceae
DENOVO1393	Bacteria;Firmicutes
DENOVO1394	Bacteria;Firmicutes;Bacilli;Lactobacillales
DENOVO1395	Bacteria;Firmicutes;Bacilli;Lactobacillales
DENOVO1396	Bacteria
DENOVO1397	Bacteria;Firmicutes
DENOVO1398	Bacteria;Firmicutes
DENOVO1403	Bacteria;Bacteroidetes;Bacteroidia;Bacteroidales
DENOVO1404	Bacteria;Firmicutes
DENOVO1406	Bacteria
DENOVO1407	Bacteria;Firmicutes
DENOVO1408	Bacteria;Firmicutes;Clostridia;Clostridiales;Lachnospiraceae
DENOVO1409	Bacteria;Firmicutes;Clostridia;Clostridiales;Lachnospiraceae
DENOVO1410	Bacteria
DENOVO1411	Bacteria;Firmicutes;Clostridia;Clostridiales
DENOVO1413	Bacteria
DENOVO1414	Bacteria;Firmicutes;Clostridia;Clostridiales;Lachnospiraceae;Marvinbryantia
DENOVO1415	Bacteria;Firmicutes;Clostridia;Clostridiales
DENOVO1416	Bacteria;Firmicutes;Clostridia;Clostridiales;Ruminococcaceae
DENOVO1417	Bacteria;Firmicutes;Clostridia;Clostridiales;Lachnospiraceae
DENOVO1418	Bacteria;Firmicutes;Clostridia
DENOVO1419	Bacteria;Firmicutes
DENOVO1423	Bacteria;Bacteroidetes;Bacteroidia;Bacteroidales
DENOVO1424	Bacteria;Firmicutes;Clostridia
DENOVO1425	Bacteria;Bacteroidetes;Bacteroidia;Bacteroidales
DENOVO1427	Bacteria
DENOVO1428	Bacteria;Firmicutes;Clostridia;Clostridiales;Lachnospiraceae
DENOVO1429	Bacteria;Firmicutes;Clostridia;Clostridiales;Lachnospiraceae
DENOVO1430	Bacteria;Firmicutes;Clostridia;Clostridiales;Lachnospiraceae
DENOVO1433	Bacteria;Firmicutes;Bacilli;Lactobacillales
DENOVO1436	Bacteria
DENOVO1437	Bacteria;Bacteroidetes;Bacteroidia;Bacteroidales;Porphyromonadaceae
DENOVO1438	Bacteria;Bacteroidetes;Bacteroidia;Bacteroidales;Porphyromonadaceae
DENOVO1439	Bacteria;Bacteroidetes;Bacteroidia;Bacteroidales;Porphyromonadaceae;Barnesiella
DENOVO1442	Bacteria
DENOVO1443	Bacteria;Firmicutes;Clostridia;Clostridiales
DENOVO1444	Bacteria;Firmicutes;Clostridia;Clostridiales;Ruminococcaceae;Clostridium IV
DENOVO1446	Bacteria;Firmicutes;Clostridia;Clostridiales
DENOVO1447	Bacteria;Firmicutes;Clostridia;Clostridiales
DENOVO1448	Bacteria;Firmicutes;Clostridia;Clostridiales
DENOVO1449	Bacteria;Firmicutes;Clostridia;Clostridiales;Ruminococcaceae
DENOVO1450	Bacteria;Bacteroidetes;Bacteroidia;Bacteroidales
DENOVO1452	Bacteria;Firmicutes;Clostridia;Clostridiales
DENOVO1453	Bacteria;Firmicutes;Clostridia;Clostridiales
DENOVO1454	Bacteria;Firmicutes
DENOVO1455	Bacteria;Bacteroidetes;Bacteroidia;Bacteroidales;Rikenellaceae
DENOVO1457	Bacteria;Firmicutes
DENOVO1458	Bacteria;Firmicutes;Clostridia;Clostridiales
DENOVO1459	Bacteria;Firmicutes;Clostridia;Clostridiales;Lachnospiraceae
DENOVO1462	Bacteria;Firmicutes;Clostridia;Clostridiales;Lachnospiraceae
DENOVO1463	Bacteria
DENOVO1464	Bacteria;Firmicutes
DENOVO1465	Bacteria;Firmicutes;Clostridia;Clostridiales
DENOVO1466	Bacteria;Firmicutes;Clostridia
DENOVO1467	Bacteria;Firmicutes
DENOVO1468	Bacteria
DENOVO1469	Bacteria;Bacteroidetes
DENOVO1470	Bacteria
DENOVO1471	Bacteria;Firmicutes
DENOVO1473	Bacteria;Bacteroidetes;Bacteroidia;Bacteroidales;Rikenellaceae
DENOVO1474	Bacteria;Firmicutes;Clostridia;Clostridiales;Lachnospiraceae
DENOVO1475	Bacteria
DENOVO1476	Bacteria;Firmicutes;Clostridia;Clostridiales;Lachnospiraceae
DENOVO1477	Bacteria
DENOVO1478	Bacteria;Bacteroidetes;Bacteroidia;Bacteroidales;Porphyromonadaceae
DENOVO1479	Bacteria;Firmicutes;Clostridia;Clostridiales
DENOVO1481	Bacteria
DENOVO1482	Bacteria;Bacteroidetes;Bacteroidia;Bacteroidales
DENOVO1483	Bacteria;Firmicutes
DENOVO1484	Bacteria
DENOVO1485	Bacteria
DENOVO1486	Bacteria
DENOVO1487	Bacteria;Firmicutes;Clostridia;Clostridiales
DENOVO1489	Bacteria;Firmicutes;Clostridia;Clostridiales
DENOVO1491	Bacteria
DENOVO1492	Bacteria;Firmicutes;Clostridia;Clostridiales;Lachnospiraceae
DENOVO1493	Bacteria;Firmicutes;Clostridia;Clostridiales;Lachnospiraceae
DENOVO1496	Bacteria;Firmicutes;Clostridia;Clostridiales;Ruminococcaceae
DENOVO1497	Bacteria
DENOVO1498	Bacteria;Firmicutes;Clostridia;Clostridiales;Ruminococcaceae
DENOVO1502	Bacteria;Firmicutes;Clostridia;Clostridiales;Ruminococcaceae
DENOVO1503	Bacteria;Firmicutes;Clostridia;Clostridiales;Lachnospiraceae
DENOVO1504	Bacteria;Firmicutes;Clostridia;Clostridiales;Lachnospiraceae
DENOVO1505	Bacteria;Firmicutes;Clostridia;Clostridiales;Lachnospiraceae
DENOVO1506	Bacteria;Firmicutes;Clostridia;Clostridiales;Lachnospiraceae
DENOVO1507	Bacteria;Bacteroidetes;Bacteroidia;Bacteroidales
DENOVO1508	Bacteria;Firmicutes;Clostridia;Clostridiales;Ruminococcaceae
DENOVO1509	Bacteria;Firmicutes;Clostridia;Clostridiales;Ruminococcaceae
DENOVO1513	Bacteria;Bacteroidetes
DENOVO1514	Bacteria;Firmicutes;Bacilli;Lactobacillales
DENOVO1516	Bacteria;Firmicutes
DENOVO1519	Bacteria;Bacteroidetes;Bacteroidia;Bacteroidales
DENOVO1520	Bacteria
DENOVO1521	Bacteria;Firmicutes;Clostridia;Clostridiales;Ruminococcaceae;Flavonifractor
DENOVO1522	Bacteria;Firmicutes
DENOVO1523	Bacteria
DENOVO1524	Bacteria;Firmicutes
DENOVO1527	Bacteria;Firmicutes;Clostridia;Clostridiales;Lachnospiraceae
DENOVO1528	Bacteria;Firmicutes
DENOVO1530	Bacteria
DENOVO1531	Bacteria;Firmicutes;Clostridia;Clostridiales;Lachnospiraceae
DENOVO1532	Bacteria;Bacteroidetes;Bacteroidia;Bacteroidales;Porphyromonadaceae
DENOVO1533	Bacteria
DENOVO1535	Bacteria;Bacteroidetes
DENOVO1536	Bacteria;Bacteroidetes;Bacteroidia;Bacteroidales
DENOVO1537	Bacteria
DENOVO1538	Bacteria;Firmicutes;Clostridia;Clostridiales;Lachnospiraceae
DENOVO1539	Bacteria;Firmicutes;Clostridia;Clostridiales;Ruminococcaceae
DENOVO1540	Bacteria;Firmicutes
DENOVO1543	Bacteria;Bacteroidetes
DENOVO1544	Bacteria;Firmicutes;Clostridia;Clostridiales;Ruminococcaceae;Oscillibacter
DENOVO1545	Bacteria;Bacteroidetes;Bacteroidia;Bacteroidales
DENOVO1547	Bacteria;Firmicutes;Clostridia;Clostridiales;Lachnospiraceae
DENOVO1550	Bacteria;Firmicutes;Clostridia;Clostridiales;Lachnospiraceae
DENOVO1551	Bacteria
DENOVO1552	Bacteria;Firmicutes;Clostridia;Clostridiales;Ruminococcaceae
DENOVO1554	Bacteria;Firmicutes;Clostridia;Clostridiales
DENOVO1555	Bacteria;Bacteroidetes;Bacteroidia;Bacteroidales;Porphyromonadaceae;Barnesiella
DENOVO1556	Bacteria;Bacteroidetes;Bacteroidia;Bacteroidales;Porphyromonadaceae
DENOVO1558	Bacteria;Bacteroidetes
DENOVO1559	Bacteria;Firmicutes;Clostridia;Clostridiales;Lachnospiraceae
DENOVO1560	Bacteria;Bacteroidetes;Bacteroidia;Bacteroidales
DENOVO1561	Bacteria;Firmicutes;Clostridia;Clostridiales;Lachnospiraceae
DENOVO1562	Bacteria;Bacteroidetes;Bacteroidia;Bacteroidales
DENOVO1563	Bacteria;Bacteroidetes;Bacteroidia;Bacteroidales;Rikenellaceae;Alistipes
DENOVO1564	Bacteria;Firmicutes;Clostridia;Clostridiales
DENOVO1565	Bacteria;Firmicutes;Clostridia;Clostridiales;Ruminococcaceae
DENOVO1567	Bacteria
DENOVO1568	Bacteria;Firmicutes;Clostridia;Clostridiales;Lachnospiraceae
DENOVO1569	Bacteria
DENOVO1570	Bacteria;Firmicutes;Clostridia;Clostridiales;Lachnospiraceae
DENOVO1571	Bacteria;Firmicutes;Clostridia;Clostridiales;Lachnospiraceae
DENOVO1572	Bacteria
DENOVO1573	Bacteria
DENOVO1575	Bacteria;Firmicutes;Clostridia;Clostridiales;Lachnospiraceae
DENOVO1576	Bacteria
DENOVO1579	Bacteria;Firmicutes;Bacilli;Lactobacillales
DENOVO1580	Bacteria
DENOVO1581	Bacteria
DENOVO1582	Bacteria;Firmicutes;Clostridia;Clostridiales;Ruminococcaceae
DENOVO1583	Bacteria;Firmicutes;Clostridia;Clostridiales
DENOVO1584	Bacteria;Firmicutes;Clostridia;Clostridiales;Lachnospiraceae
DENOVO1585	Bacteria
DENOVO1586	Bacteria;Firmicutes;Clostridia;Clostridiales
DENOVO1590	Bacteria;Firmicutes
DENOVO1591	Bacteria;Firmicutes
DENOVO1592	Bacteria
DENOVO1594	Bacteria;Firmicutes
DENOVO1595	Bacteria;Firmicutes;Clostridia;Clostridiales;Lachnospiraceae
DENOVO1596	Bacteria;Firmicutes;Clostridia;Clostridiales
DENOVO1597	Bacteria;Firmicutes;Clostridia;Clostridiales;Ruminococcaceae
DENOVO1599	Bacteria;Firmicutes;Clostridia;Clostridiales
DENOVO1600	Bacteria
DENOVO1601	Bacteria
DENOVO1602	Bacteria
DENOVO1603	Bacteria;Firmicutes;Clostridia;Clostridiales;Lachnospiraceae
DENOVO1604	Bacteria;Firmicutes;Clostridia;Clostridiales;Lachnospiraceae
DENOVO1605	Bacteria
DENOVO1606	Bacteria;Firmicutes;Bacilli
DENOVO1607	Bacteria;Bacteroidetes;Bacteroidia;Bacteroidales;Porphyromonadaceae;Barnesiella
DENOVO1608	Bacteria;Firmicutes;Clostridia;Clostridiales
DENOVO1609	Bacteria;Firmicutes;Clostridia;Clostridiales
DENOVO1610	Bacteria;Bacteroidetes;Bacteroidia;Bacteroidales;Porphyromonadaceae
DENOVO1612	Bacteria;Proteobacteria
DENOVO1613	Bacteria;Firmicutes;Clostridia;Clostridiales
DENOVO1614	Bacteria;Firmicutes;Clostridia;Clostridiales
DENOVO1615	Bacteria
DENOVO1616	Bacteria;Firmicutes
DENOVO1617	Bacteria;Bacteroidetes
DENOVO1618	Bacteria;Firmicutes;Clostridia;Clostridiales;Ruminococcaceae
DENOVO1619	Bacteria;Firmicutes
DENOVO1620	Bacteria
DENOVO1621	Bacteria;Firmicutes;Clostridia;Clostridiales
DENOVO1622	Bacteria
DENOVO1623	Bacteria;Firmicutes;Clostridia;Clostridiales;Ruminococcaceae
DENOVO1624	Bacteria;Firmicutes;Clostridia;Clostridiales
DENOVO1625	Bacteria;Firmicutes;Clostridia;Clostridiales
DENOVO1626	Bacteria;Firmicutes
DENOVO1627	Bacteria
DENOVO1628	Bacteria
DENOVO1630	Bacteria;Bacteroidetes
DENOVO1632	Bacteria
DENOVO1633	Bacteria;Firmicutes;Clostridia;Clostridiales
DENOVO1634	Bacteria
DENOVO1635	Bacteria;Firmicutes
DENOVO1636	Bacteria;Firmicutes;Clostridia;Clostridiales
DENOVO1637	Bacteria;Bacteroidetes
DENOVO1638	Bacteria;Firmicutes;Clostridia;Clostridiales
DENOVO1639	Bacteria
DENOVO1640	Bacteria
DENOVO1641	Bacteria;Firmicutes;Clostridia;Clostridiales;Lachnospiraceae
DENOVO1642	Bacteria
DENOVO1643	Bacteria;Firmicutes;Clostridia;Clostridiales;Ruminococcaceae
DENOVO1644	Bacteria;Bacteroidetes;Bacteroidia;Bacteroidales
DENOVO1645	Bacteria;Firmicutes
DENOVO1646	Bacteria;Firmicutes;Clostridia;Clostridiales;Ruminococcaceae
DENOVO1647	Bacteria;Firmicutes
DENOVO1648	Bacteria;Firmicutes
DENOVO1650	Bacteria
DENOVO1651	Bacteria;Firmicutes;Clostridia;Clostridiales
DENOVO1652	Bacteria;Bacteroidetes;Bacteroidia;Bacteroidales
DENOVO1653	Bacteria;Bacteroidetes;Bacteroidia;Bacteroidales
DENOVO1654	Bacteria;Firmicutes;Clostridia;Clostridiales;Ruminococcaceae
DENOVO1655	Bacteria;Bacteroidetes;Bacteroidia;Bacteroidales;Porphyromonadaceae
DENOVO1658	Bacteria
DENOVO1660	Bacteria;Firmicutes;Clostridia;Clostridiales;Lachnospiraceae
DENOVO1661	Bacteria;Firmicutes;Clostridia;Clostridiales;Lachnospiraceae
DENOVO1662	Bacteria;Firmicutes;Clostridia;Clostridiales;Lachnospiraceae
DENOVO1663	Bacteria;Bacteroidetes;Bacteroidia;Bacteroidales
DENOVO1664	Bacteria;Firmicutes
DENOVO1665	Bacteria;Firmicutes;Clostridia;Clostridiales;Lachnospiraceae
DENOVO1666	Bacteria;Firmicutes;Clostridia;Clostridiales
DENOVO1667	Bacteria
DENOVO1668	Bacteria
DENOVO1669	Bacteria;Bacteroidetes;Bacteroidia;Bacteroidales
DENOVO1670	Bacteria;Firmicutes;Clostridia;Clostridiales;Ruminococcaceae
DENOVO1672	Bacteria;Firmicutes;Clostridia;Clostridiales;Lachnospiraceae
DENOVO1674	Bacteria
DENOVO1675	Bacteria;Firmicutes
DENOVO1676	Bacteria
DENOVO1677	Bacteria
DENOVO1678	Bacteria
DENOVO1679	Bacteria;Firmicutes;Clostridia;Clostridiales;Lachnospiraceae
DENOVO1680	Bacteria;Bacteroidetes;Bacteroidia;Bacteroidales
DENOVO1681	Bacteria;Firmicutes;Clostridia;Clostridiales;Lachnospiraceae
DENOVO1683	Bacteria;Firmicutes
DENOVO1684	Bacteria;Firmicutes;Bacilli;Lactobacillales
DENOVO1686	Bacteria
DENOVO1687	Bacteria;Bacteroidetes;Bacteroidia;Bacteroidales
DENOVO1688	Bacteria;Firmicutes;Clostridia;Clostridiales;Ruminococcaceae
DENOVO1689	Bacteria;Firmicutes;Clostridia;Clostridiales;Lachnospiraceae
DENOVO1691	Bacteria;Firmicutes
DENOVO1692	Bacteria;Firmicutes;Clostridia;Clostridiales
DENOVO1693	Bacteria;Firmicutes;Clostridia;Clostridiales;Lachnospiraceae
DENOVO1694	Bacteria;Firmicutes
DENOVO1695	Bacteria
DENOVO1696	Bacteria;Firmicutes;Clostridia;Clostridiales;Lachnospiraceae
DENOVO1697	Bacteria;Firmicutes;Clostridia;Clostridiales
DENOVO1698	Bacteria
DENOVO1699	Bacteria
DENOVO1701	Bacteria;Firmicutes;Clostridia;Clostridiales;Ruminococcaceae;Oscillibacter
DENOVO1702	Bacteria;Bacteroidetes;Bacteroidia;Bacteroidales
DENOVO1703	Bacteria
DENOVO1704	Bacteria;Firmicutes;Clostridia;Clostridiales;Lachnospiraceae
DENOVO1706	Bacteria;Bacteroidetes;Bacteroidia;Bacteroidales
DENOVO1707	Bacteria;Firmicutes;Clostridia;Clostridiales;Lachnospiraceae
DENOVO1708	Bacteria;Bacteroidetes
DENOVO1709	Bacteria;Firmicutes;Clostridia;Clostridiales;Ruminococcaceae
DENOVO1710	Bacteria;Bacteroidetes;Bacteroidia;Bacteroidales;Rikenellaceae;Alistipes
DENOVO1711	Bacteria
DENOVO1712	Bacteria;Bacteroidetes;Bacteroidia;Bacteroidales
DENOVO1713	Bacteria;Firmicutes;Clostridia;Clostridiales;Lachnospiraceae
DENOVO1714	Bacteria;Firmicutes;Clostridia;Clostridiales;Lachnospiraceae
DENOVO1715	Bacteria;Firmicutes;Clostridia;Clostridiales;Ruminococcaceae
